# Supplementary material for: Ethyl 6′-amino-5′-cyano-2′-methyl-2-oxospiro­[indoline-3,4′-pyran]-3′-carboxyl­ate
Source: Acta Crystallogr Sect E Struct Rep Online. 2009 Dec 19;66(Pt 1):o197. doi: 10.1107/S1600536809054075 (PMC2979997; doi:10.1107/S1600536809054075)
Supplement: Supplementary file 2 [file e-66-0o197-Isup2.hkl]

# 
# h,k,l, Fc-squared, Fo-squared, sigma(Fo-squared) and status flag 
# 
data_I
_shelx_title '  _060320b' 
_shelx_refln_list_code          4 
_shelx_F_calc_maximum      170.05 
_exptl_crystal_F_000       680.00 
_reflns_d_resolution_high  0.8302 
 
loop_ 
 _symmetry_equiv_pos_as_xyz 
 'x, y, z' 
 '-x, y+1/2, -z+1/2' 
 '-x, -y, -z' 
 'x, -y-1/2, z-1/2' 
 
_cell_length_a     7.7812 
_cell_length_b    19.9979 
_cell_length_c    10.0441 
_cell_angle_alpha  90.000 
_cell_angle_beta  103.435 
_cell_angle_gamma  90.000 
 
_shelx_F_squared_multiplier     1.000 
 
loop_ 
 _refln_index_h 
 _refln_index_k 
 _refln_index_l 
 _refln_F_squared_calc 
 _refln_F_squared_meas 
 _refln_F_squared_sigma 
 _refln_observed_status 
   2   0   0    12295.66    11009.81     80.56 o 
   3   0   0      239.36      263.41      5.25 o 
   4   0   0       20.51       12.44      1.52 o 
   5   0   0      181.61      215.25      5.01 o 
   6   0   0       12.72       17.40      1.76 o 
   7   0   0       56.12       48.50      3.90 o 
   8   0   0      360.21      333.70     10.70 o 
   9   0   0      190.31      183.25     19.01 o 
   2   1   0     3850.37     3648.53     19.60 o 
   3   1   0      227.99      250.86      3.51 o 
   4   1   0      899.54      947.16      9.05 o 
   5   1   0        0.95        4.93      1.22 o 
   6   1   0      692.90      716.64     10.00 o 
   7   1   0      415.43      402.90      6.50 o 
   8   1   0      304.77      286.36      6.66 o 
   9   1   0        7.33        7.65      4.34 o 
   1   2   0     4560.96     4128.81     21.61 o 
   2   2   0     2786.51     2851.87     15.59 o 
   3   2   0     1673.32     1744.95     12.53 o 
   4   2   0      513.51      478.06      5.18 o 
   5   2   0      334.23      347.99      4.54 o 
   6   2   0        2.83        3.61      1.28 o 
   7   2   0       11.53       15.52      1.53 o 
   8   2   0       91.58       91.18      3.94 o 
   9   2   0       40.74       58.64     12.43 o 
   1   3   0      941.05      883.75      6.39 o 
   2   3   0      419.88      391.27      4.85 o 
   3   3   0     1242.15     1318.78      9.82 o 
   4   3   0      698.26      787.07      7.78 o 
   5   3   0        6.86       14.50      1.36 o 
   6   3   0        0.52        0.82      1.73 o 
   7   3   0      790.44      776.04     15.05 o 
   8   3   0      270.16      258.84      9.44 o 
   9   3   0       54.67       58.41     13.53 o 
   0   4   0     9606.75     8085.97     59.24 o 
   1   4   0     4286.96     4014.22     21.42 o 
   2   4   0     3656.82     3589.90     19.54 o 
   3   4   0      323.58      278.90      3.29 o 
   4   4   0      395.74      355.34      4.25 o 
   5   4   0       25.88       24.34      1.61 o 
   6   4   0        2.38        5.90      1.12 o 
   7   4   0       77.82       67.23      2.60 o 
   8   4   0        1.78        4.09      1.55 o 
   1   5   0    25996.70    21128.20    254.84 o 
   2   5   0     1576.01     1477.13      8.95 o 
   3   5   0      528.06      478.11      5.35 o 
   4   5   0      124.24      135.50      3.56 o 
   5   5   0      264.81      268.93      4.22 o 
   6   5   0       14.10       18.65      1.50 o 
   7   5   0      156.02      146.92      4.04 o 
   8   5   0       59.70       59.14      4.99 o 
   0   6   0      313.84      338.24      6.04 o 
   1   6   0     1578.61     1544.87     10.57 o 
   2   6   0       30.71       37.71      1.34 o 
   3   6   0      214.52      243.57      3.15 o 
   4   6   0      272.19      265.89      4.85 o 
   5   6   0       19.47       17.56      1.59 o 
   6   6   0        1.79        4.27      0.80 o 
   7   6   0       26.95       26.52      2.92 o 
   8   6   0       26.90       26.24      3.63 o 
   1   7   0      541.29      468.24      5.69 o 
   2   7   0     2705.70     2804.98     21.02 o 
   3   7   0      253.82      276.44      6.23 o 
   4   7   0      754.10      813.64      8.81 o 
   5   7   0       44.42       39.42      1.84 o 
   6   7   0      626.45      615.87     10.25 o 
   7   7   0      127.00      132.05      4.83 o 
   8   7   0        0.16       -3.73      3.73 o 
   0   8   0      757.60      787.58     12.10 o 
   1   8   0       94.99      100.03      2.35 o 
   2   8   0      409.05      405.63      4.48 o 
   3   8   0       74.46       78.60      2.34 o 
   4   8   0        3.99        6.14      0.82 o 
   5   8   0      145.41      129.42      4.37 o 
   6   8   0      237.64      211.22      4.54 o 
   7   8   0        5.05        5.32      1.21 o 
   8   8   0       23.17       30.11      4.88 o 
   1   9   0        0.47        2.45      1.54 o 
   2   9   0      426.59      442.12      5.92 o 
   3   9   0        7.83        7.29      1.24 o 
   4   9   0      480.78      445.94      6.10 o 
   5   9   0      202.75      205.34      3.62 o 
   6   9   0       49.81       41.53      2.53 o 
   7   9   0        0.00        4.68      1.43 o 
   8   9   0       39.51       34.91      5.29 o 
   0  10   0       60.22       61.86      2.93 o 
   1  10   0     1379.10     1388.38     13.17 o 
   2  10   0     1761.66     1808.55     16.45 o 
   3  10   0       54.98       58.80      2.34 o 
   4  10   0       10.77        8.28      1.14 o 
   5  10   0      727.10      711.96     12.79 o 
   6  10   0       41.88       44.67      3.56 o 
   7  10   0      841.41      843.84     22.05 o 
   8  10   0      162.25      174.25      9.79 o 
   1  11   0      875.34      817.25      8.84 o 
   2  11   0     1283.34     1397.15     10.72 o 
   3  11   0      397.50      423.73      5.91 o 
   4  11   0        1.35        1.90      1.97 o 
   5  11   0       78.62       91.61      4.18 o 
   6  11   0       12.10       16.10      2.52 o 
   7  11   0      523.24      531.61     17.33 o 
   8  11   0        0.01       -1.85      3.44 o 
   0  12   0     2502.46     2771.88     26.89 o 
   1  12   0       41.33       40.39      2.05 o 
   2  12   0      543.86      574.60      7.69 o 
   3  12   0      204.17      212.90      3.56 o 
   4  12   0       16.29       18.73      1.46 o 
   5  12   0      194.03      186.39      4.84 o 
   6  12   0      326.43      337.95      8.48 o 
   7  12   0       79.17       80.59      6.05 o 
   1  13   0      401.69      416.17      5.44 o 
   2  13   0       62.56       66.29      3.25 o 
   3  13   0       56.45       51.82      2.47 o 
   4  13   0      179.11      172.98      5.56 o 
   5  13   0      135.43      129.80      3.91 o 
   6  13   0      827.55      852.84     26.29 o 
   7  13   0       55.06       49.36      4.18 o 
   0  14   0      380.95      367.37     16.09 o 
   1  14   0      287.50      287.14      4.74 o 
   2  14   0      573.66      557.10      6.62 o 
   3  14   0      148.97      142.92      3.34 o 
   4  14   0      154.57      143.61      5.09 o 
   5  14   0      892.81      908.49     19.84 o 
   6  14   0        8.37        8.35      2.10 o 
   7  14   0      306.32      319.56     15.84 o 
   1  15   0      263.84      254.31      5.26 o 
   2  15   0      674.43      675.74      8.54 o 
   3  15   0      284.35      274.61      6.35 o 
   4  15   0       26.17       16.31      1.66 o 
   5  15   0      430.81      430.45     14.10 o 
   6  15   0      315.62      294.38     10.62 o 
   7  15   0      208.35      226.54     12.52 o 
   0  16   0        7.48        8.46      2.12 o 
   1  16   0       77.50       67.29      3.44 o 
   2  16   0      645.98      647.49     11.28 o 
   3  16   0        9.22        8.48      1.62 o 
   4  16   0       57.58       60.74      4.30 o 
   5  16   0      132.58      140.82      4.88 o 
   6  16   0       12.96       13.44      2.74 o 
   1  17   0      168.67      176.91      4.70 o 
   2  17   0      111.27      118.45      6.35 o 
   3  17   0       46.84       53.21      4.17 o 
   4  17   0       20.65       24.15      3.48 o 
   5  17   0      188.24      208.27      7.17 o 
   6  17   0       11.14       10.50      1.69 o 
   0  18   0      631.21      667.86     17.57 o 
   1  18   0        6.47       12.22      1.90 o 
   2  18   0        0.47        3.64      1.37 o 
   3  18   0       20.14       18.94      2.52 o 
   4  18   0       65.89       64.33      6.86 o 
   5  18   0        0.00        1.39      2.69 o 
   6  18   0       24.83       16.84      5.36 o 
   1  19   0      114.72       92.58      4.43 o 
   2  19   0       17.19       20.22      3.17 o 
   3  19   0      402.30      411.88     11.69 o 
   4  19   0       20.94       12.38      2.83 o 
   5  19   0      101.83      100.69      6.08 o 
   0  20   0        0.02        6.61      3.01 o 
   1  20   0       81.99       82.41      6.10 o 
   2  20   0      215.92      189.74      7.01 o 
   3  20   0       28.03       27.04      3.41 o 
   4  20   0       20.03       13.00      2.65 o 
   5  20   0      139.04      124.90      7.02 o 
   1  21   0       19.78       12.85      3.10 o 
   2  21   0      280.43      280.82     10.45 o 
   3  21   0      209.19      196.49      7.52 o 
   4  21   0       60.92       69.55      7.79 o 
   0  22   0       29.68       26.29      6.94 o 
   1  22   0       72.40       69.75      5.74 o 
   2  22   0       95.39      103.51      5.91 o 
   3  22   0       48.81       48.87      5.55 o 
   1  23   0      148.93      158.13      8.00 o 
   2  23   0        0.08        3.86      3.29 o 
   0  24   0      148.47      157.27     11.67 o 
  -9   1   1        0.09        1.41      2.35 o 
  -8   1   1       25.11       26.79      2.87 o 
  -7   1   1      102.47       89.27      3.31 o 
  -6   1   1      604.85      591.75     10.23 o 
  -5   1   1        0.00        1.94      1.11 o 
  -4   1   1       48.02       43.25      1.68 o 
  -3   1   1      556.60      511.20      6.17 o 
  -2   1   1     3633.56     3486.89     18.87 o 
  -1   1   1      150.83      126.34      1.72 o 
   1   1   1       17.79       21.53      1.94 o 
   2   1   1      145.14      111.07      1.92 o 
   3   1   1       19.11       22.19      0.88 o 
   4   1   1      285.64      262.06      5.39 o 
   5   1   1       76.65       88.38      3.76 o 
   6   1   1        4.00        5.72      1.83 o 
   7   1   1      442.34      432.11      8.90 o 
   8   1   1       27.07       41.66      4.29 o 
  -9   2   1        0.00        5.19      2.41 o 
  -8   2   1       53.16       55.40      4.77 o 
  -7   2   1        9.71        7.84      1.61 o 
  -6   2   1        8.31        8.36      1.65 o 
  -5   2   1       42.33       44.68      3.15 o 
  -4   2   1      890.96      922.53      8.95 o 
  -3   2   1     1711.09     1652.64      9.99 o 
  -2   2   1     8125.69     7503.59     39.26 o 
  -1   2   1     4354.15     3944.62     20.75 o 
   1   2   1      269.27      218.85      2.98 o 
   2   2   1       27.20       22.69      1.05 o 
   3   2   1     2888.91     3028.63     20.85 o 
   4   2   1     1752.31     1947.82     17.27 o 
   5   2   1      535.85      580.87      7.27 o 
   6   2   1       82.48       75.39      3.96 o 
   7   2   1       34.71       23.36      1.91 o 
   8   2   1       50.28       46.42      5.58 o 
  -9   3   1       75.57       85.86      7.43 o 
  -8   3   1      625.07      648.03     13.41 o 
  -7   3   1       46.05       42.23      2.87 o 
  -6   3   1       10.79        7.65      0.97 o 
  -5   3   1        0.03        3.70      0.89 o 
  -4   3   1      304.56      319.04      4.20 o 
  -3   3   1       19.32       20.62      1.22 o 
  -2   3   1     2829.41     2802.20     15.49 o 
  -1   3   1      410.98      364.58      4.27 o 
   0   3   1     3068.00     2782.85     14.82 o 
   1   3   1     4339.66     4160.23     21.99 o 
   2   3   1      851.61      799.57      8.02 o 
   3   3   1     2191.65     2369.69     16.60 o 
   4   3   1      885.68      910.63      7.11 o 
   5   3   1      771.72      821.69      9.79 o 
   6   3   1      273.38      250.99      5.19 o 
   7   3   1       82.54       67.82      4.25 o 
   8   3   1       13.87        9.43      3.12 o 
  -9   4   1        0.00       -2.26      4.23 o 
  -8   4   1      104.33      105.81      8.96 o 
  -7   4   1       29.33       29.21      2.31 o 
  -6   4   1      299.23      295.82      4.69 o 
  -5   4   1       66.40       57.70      2.28 o 
  -4   4   1      676.14      674.82      6.97 o 
  -3   4   1      374.75      366.17      4.22 o 
  -2   4   1     4213.86     3956.77     26.58 o 
  -1   4   1     1420.08     1385.95      8.22 o 
   0   4   1     1028.63      954.14      6.16 o 
   1   4   1      397.09      422.96      6.23 o 
   2   4   1      153.72      136.55      2.24 o 
   3   4   1     1646.42     1782.79     13.76 o 
   4   4   1     3740.23     3931.74     25.45 o 
   5   4   1      269.32      290.57      3.99 o 
   6   4   1        2.40        1.63      1.18 o 
   7   4   1       35.38       18.78      2.48 o 
   8   4   1      160.53      181.15     11.38 o 
  -9   5   1       55.21       55.69      7.76 o 
  -8   5   1        5.70        2.96      1.99 o 
  -7   5   1        0.37        3.07      1.22 o 
  -6   5   1      181.29      159.89      3.41 o 
  -5   5   1      157.05      158.82      4.04 o 
  -4   5   1       21.22       24.16      1.58 o 
  -3   5   1       13.96       21.40      1.14 o 
  -2   5   1      245.80      210.43      3.21 o 
  -1   5   1     2602.43     2573.95     14.32 o 
   0   5   1     7146.93     6485.85     34.08 o 
   1   5   1     2873.73     2708.08     15.28 o 
   2   5   1     5938.64     5687.85     30.32 o 
   3   5   1      759.07      753.51      6.22 o 
   4   5   1        3.64        6.88      2.30 o 
   5   5   1       52.46       61.24      2.96 o 
   6   5   1      138.98      146.64      4.62 o 
   7   5   1       16.59       23.87      1.81 o 
   8   5   1       74.28       75.53      6.81 o 
  -8   6   1       13.98        6.73      2.34 o 
  -7   6   1       78.15       81.15      2.95 o 
  -6   6   1        4.04        5.46      1.01 o 
  -5   6   1      160.08      159.38      3.96 o 
  -4   6   1      317.72      310.44      3.72 o 
  -3   6   1       37.59       42.05      1.59 o 
  -2   6   1       88.99      114.89      2.20 o 
  -1   6   1     7623.42     7305.83     45.78 o 
   0   6   1      126.98      109.10      2.18 o 
   1   6   1     2831.97     2804.51     17.03 o 
   2   6   1      205.97      198.68      2.58 o 
   3   6   1      945.14      919.93      8.79 o 
   4   6   1     1080.35     1113.49     11.38 o 
   5   6   1      186.08      198.36      3.68 o 
   6   6   1      100.10      115.97      4.85 o 
   7   6   1       19.65       23.97      3.65 o 
   8   6   1      177.18      195.92     10.72 o 
  -8   7   1       15.52       16.57      3.80 o 
  -7   7   1       61.84       69.52      4.06 o 
  -6   7   1       42.95       46.31      2.74 o 
  -5   7   1      220.14      243.41      3.79 o 
  -4   7   1        0.81        2.96      0.94 o 
  -3   7   1       45.00       41.43      1.86 o 
  -2   7   1       27.75       41.37      1.51 o 
  -1   7   1     4678.09     4354.82     23.94 o 
   0   7   1     2088.82     1954.18     13.49 o 
   1   7   1        2.64       -0.20      1.08 o 
   2   7   1      781.31      834.38      6.83 o 
   3   7   1      453.91      532.12      5.69 o 
   4   7   1      638.38      600.30      6.84 o 
   5   7   1      815.14      903.48     14.92 o 
   6   7   1       14.66       20.34      1.42 o 
   7   7   1       37.13       40.24      2.49 o 
   8   7   1      208.40      217.77     15.01 o 
  -8   8   1      326.45      313.86     10.02 o 
  -7   8   1        5.31        6.43      1.48 o 
  -6   8   1       60.69       59.94      3.14 o 
  -5   8   1      345.99      352.04      6.58 o 
  -4   8   1      533.78      558.60      7.40 o 
  -3   8   1      297.85      319.05      4.08 o 
  -2   8   1      475.58      501.69      4.77 o 
  -1   8   1     2274.87     2255.29     16.10 o 
   0   8   1       18.75       25.01      1.51 o 
   1   8   1     2506.21     2688.41     18.91 o 
   2   8   1      150.46      153.35      2.64 o 
   3   8   1       19.88       18.31      1.21 o 
   4   8   1      172.36      175.71      3.19 o 
   5   8   1      515.01      508.98      6.85 o 
   6   8   1      109.83       97.42      3.45 o 
   7   8   1       62.24       62.22      5.14 o 
   8   8   1       34.22       41.76      7.31 o 
  -8   9   1       55.57       49.01      5.10 o 
  -7   9   1        0.71        4.53      1.34 o 
  -6   9   1        0.01        2.97      1.66 o 
  -5   9   1        0.69        1.42      1.86 o 
  -4   9   1       76.23       77.28      3.47 o 
  -3   9   1      360.37      393.73      4.31 o 
  -2   9   1      701.37      675.76      7.44 o 
  -1   9   1       69.14       68.46      2.20 o 
   0   9   1      967.12      999.49      8.02 o 
   1   9   1      365.61      387.02      4.82 o 
   2   9   1     1481.17     1588.90     14.50 o 
   3   9   1     1189.05     1257.07      9.64 o 
   4   9   1      118.12      112.95      3.26 o 
   5   9   1      106.88      117.15      3.42 o 
   6   9   1       31.92       18.35      1.99 o 
   7   9   1       78.04       74.79      7.47 o 
   8   9   1        4.58        4.31      2.34 o 
  -8  10   1      168.10      175.34     10.02 o 
  -7  10   1      325.33      337.86      8.57 o 
  -6  10   1      148.06      144.54      4.06 o 
  -5  10   1      291.42      260.76      5.02 o 
  -4  10   1      163.49      160.40      3.77 o 
  -3  10   1     1694.64     1840.04     18.17 o 
  -2  10   1      175.94      165.33      3.73 o 
  -1  10   1     2673.01     2878.60     25.11 o 
   0  10   1       86.11       95.48      3.05 o 
   1  10   1     1921.26     2105.72     18.77 o 
   2  10   1        0.59        3.46      1.24 o 
   3  10   1     1255.85     1181.74     12.25 o 
   4  10   1       11.37        9.54      2.01 o 
   5  10   1        0.30        1.27      1.60 o 
   6  10   1        4.67        4.41      0.96 o 
   7  10   1        7.67        3.16      4.81 o 
   8  10   1      126.36      132.61      8.39 o 
  -8  11   1        0.89        1.16      2.51 o 
  -7  11   1      204.65      222.49      7.39 o 
  -6  11   1       12.42        7.98      2.73 o 
  -5  11   1      239.15      238.74      5.16 o 
  -4  11   1       29.86       27.62      1.59 o 
  -3  11   1      269.93      279.69      4.15 o 
  -2  11   1      515.56      464.96      4.89 o 
  -1  11   1      110.39       85.78      2.74 o 
   0  11   1      867.44     1024.60      9.99 o 
   1  11   1      206.63      211.74      5.19 o 
   2  11   1      600.26      683.99      6.23 o 
   3  11   1      142.30      143.36      3.32 o 
   4  11   1      274.07      252.03      5.85 o 
   5  11   1      650.66      648.70     10.78 o 
   6  11   1        2.98        3.89      2.11 o 
   7  11   1      158.62      165.68      7.36 o 
  -8  12   1       18.81       19.20      4.18 o 
  -7  12   1       65.58       64.60      6.20 o 
  -6  12   1       37.01       34.54      2.73 o 
  -5  12   1      224.46      232.09      5.67 o 
  -4  12   1      262.80      262.37      5.41 o 
  -3  12   1      187.33      156.58      3.24 o 
  -2  12   1      290.95      306.67      4.41 o 
  -1  12   1       35.09       29.55      2.47 o 
   0  12   1      151.21      142.18      4.29 o 
   1  12   1      848.08      889.21      7.94 o 
   2  12   1      216.15      224.42      4.98 o 
   3  12   1       38.35       33.46      1.68 o 
   4  12   1       59.53       46.74      2.45 o 
   5  12   1     2428.57     2425.82     35.55 o 
   6  12   1       15.53        9.87      1.98 o 
   7  12   1      173.87      166.34      7.94 o 
  -7  13   1      209.36      218.65     10.04 o 
  -6  13   1       71.00       69.94      4.72 o 
  -5  13   1       37.15       39.04      2.86 o 
  -4  13   1       28.62       33.06      2.19 o 
  -3  13   1      566.68      573.57      6.75 o 
  -2  13   1        1.36        2.38      1.44 o 
  -1  13   1     1091.80     1124.73     11.87 o 
   0  13   1      477.34      496.22      6.21 o 
   1  13   1        1.16        2.73      0.66 o 
   2  13   1      504.71      547.57      7.30 o 
   3  13   1      150.15      149.05      3.62 o 
   4  13   1        2.93        4.39      1.17 o 
   5  13   1       13.74       10.70      1.28 o 
   6  13   1       16.25       13.24      3.44 o 
   7  13   1       21.14       14.27      3.66 o 
  -7  14   1        7.64        8.14      1.92 o 
  -6  14   1        0.02        3.27      1.38 o 
  -5  14   1      133.10      129.33      4.38 o 
  -4  14   1       59.81       60.97      3.31 o 
  -3  14   1      285.09      258.90      4.35 o 
  -2  14   1       20.49       14.60      1.11 o 
  -1  14   1       66.62       72.80      3.90 o 
   0  14   1       52.01       62.16      3.01 o 
   1  14   1      262.56      265.13      4.53 o 
   2  14   1       31.15       29.13      1.73 o 
   3  14   1      477.29      450.06      6.75 o 
   4  14   1      109.15       96.25      4.61 o 
   5  14   1      112.55      109.17      7.30 o 
   6  14   1        7.90        5.86      1.96 o 
   7  14   1       30.18       27.79      5.03 o 
  -7  15   1      105.09      108.89      6.57 o 
  -6  15   1       18.93       12.53      2.59 o 
  -5  15   1       31.74       32.05      2.52 o 
  -4  15   1      172.94      156.77      5.58 o 
  -3  15   1      496.45      485.71      9.49 o 
  -2  15   1      288.19      295.11      4.99 o 
  -1  15   1        0.78        4.51      0.85 o 
   0  15   1      187.50      184.99      3.43 o 
   1  15   1       53.81       62.24      2.68 o 
   2  15   1      181.11      186.50      4.45 o 
   3  15   1       31.21       25.21      2.10 o 
   4  15   1       10.54       10.85      1.67 o 
   5  15   1      221.43      218.36      8.28 o 
   6  15   1       26.07       38.43      3.74 o 
  -6  16   1        7.16        4.00      3.01 o 
  -5  16   1       17.15       16.94      3.24 o 
  -4  16   1      185.48      172.08      5.44 o 
  -3  16   1      350.62      342.35      7.24 o 
  -2  16   1      696.52      677.58     12.55 o 
  -1  16   1       73.47       76.89      3.55 o 
   0  16   1       19.27       21.61      1.91 o 
   1  16   1        5.91       12.04      1.36 o 
   2  16   1       29.44       35.28      2.53 o 
   3  16   1      951.36      947.87     14.42 o 
   4  16   1      395.93      430.92     10.45 o 
   5  16   1       63.90       47.37      4.50 o 
   6  16   1       32.54       32.90      4.44 o 
  -6  17   1       68.06       80.13      6.38 o 
  -5  17   1       12.73       14.03      3.34 o 
  -4  17   1      157.74      151.75      5.08 o 
  -3  17   1      233.34      224.21      6.43 o 
  -2  17   1      988.89      970.11     15.89 o 
  -1  17   1      168.22      173.24      5.03 o 
   0  17   1      263.64      263.92      6.04 o 
   1  17   1      394.60      377.89      7.46 o 
   2  17   1      119.48      112.24      4.34 o 
   3  17   1       33.47       41.35      4.68 o 
   4  17   1      183.83      179.76      6.77 o 
   5  17   1      197.92      194.62      6.76 o 
   6  17   1      239.07      257.49     13.94 o 
  -6  18   1        6.73        0.91      2.55 o 
  -5  18   1      169.96      160.32      6.16 o 
  -4  18   1      124.82      139.14      7.00 o 
  -3  18   1       16.83       13.33      2.80 o 
  -2  18   1      252.09      252.34      8.67 o 
  -1  18   1      500.12      466.85      9.68 o 
   0  18   1        2.28        4.58      1.38 o 
   1  18   1       52.68       44.48      3.72 o 
   2  18   1      120.44      122.49      5.03 o 
   3  18   1        2.03        1.39      1.62 o 
   4  18   1       21.07       18.23      2.55 o 
   5  18   1        3.33       10.00      2.45 o 
  -5  19   1        2.58        8.45      1.49 o 
  -4  19   1       13.36       12.16      2.64 o 
  -3  19   1       11.99       11.51      2.44 o 
  -2  19   1       73.37       81.25      6.23 o 
  -1  19   1       16.61       24.07      2.93 o 
   0  19   1        0.50        1.46      2.22 o 
   1  19   1       79.14       74.94      5.78 o 
   2  19   1      728.40      728.11     25.63 o 
   3  19   1      141.24      145.14      5.76 o 
   4  19   1        3.39        3.30      3.03 o 
   5  19   1        0.52        4.14      2.21 o 
  -5  20   1        2.77        3.81      1.77 o 
  -4  20   1        1.93        6.94      2.99 o 
  -3  20   1        0.20       -0.10      3.57 o 
  -2  20   1       19.00       21.83      3.70 o 
  -1  20   1       30.67       31.85      3.30 o 
   0  20   1       28.02       32.97      4.15 o 
   1  20   1       72.71       71.20      5.48 o 
   2  20   1       38.68       17.98     25.50 o 
   3  20   1       13.09       12.09      2.35 o 
   4  20   1        3.95        6.19      2.28 o 
  -4  21   1       37.44       33.44      4.07 o 
  -3  21   1      766.08      798.42     20.35 o 
  -2  21   1      185.40      177.42      7.41 o 
  -1  21   1        2.46        5.17      4.04 o 
   0  21   1       88.23       68.63      7.30 o 
   1  21   1        6.31       15.52      2.71 o 
   2  21   1      185.01      180.35      7.52 o 
   3  21   1        9.52       13.76      2.32 o 
   4  21   1       18.53       23.91      3.87 o 
  -3  22   1        0.00        1.73      1.97 o 
  -2  22   1       72.20       68.44      5.68 o 
  -1  22   1       36.34       50.52      4.76 o 
   0  22   1       13.52       10.27      2.67 o 
   1  22   1        2.33        2.15      2.35 o 
   2  22   1       18.52       15.00      3.16 o 
   3  22   1        0.24        4.98      2.59 o 
  -2  23   1       20.35       23.50      5.27 o 
  -1  23   1       31.62       37.29      4.71 o 
   0  23   1       27.50       24.84      3.83 o 
   1  23   1       26.27       37.56      5.25 o 
   2  23   1        2.34        4.20      2.55 o 
   0  24   1       34.67       23.46      6.26 o 
  -9   0   2       80.95       78.17      8.80 o 
  -8   0   2     1173.06     1190.09     55.89 o 
  -7   0   2      427.73      444.00     12.68 o 
  -6   0   2      147.26      142.83      4.98 o 
  -5   0   2      835.09      777.02     12.15 o 
  -4   0   2      132.32      127.97      4.27 o 
  -3   0   2      850.47      783.29     12.70 o 
  -2   0   2    28917.13    24764.31    534.34 o 
  -1   0   2        6.08        3.83      0.86 o 
   0   0   2     3287.75     2751.77     20.61 o 
   1   0   2     2232.13     2121.76     16.42 o 
   2   0   2       12.84        9.03      1.91 o 
   3   0   2        5.36        5.53      1.03 o 
   4   0   2      481.50      503.04      6.17 o 
   5   0   2     1379.56     1483.95     19.08 o 
   6   0   2       11.13       11.57      2.51 o 
   7   0   2       12.09        7.09      3.45 o 
   8   0   2       90.20       99.15     15.36 o 
  -9   1   2        7.95       10.08      2.46 o 
  -8   1   2       79.36       78.01      7.04 o 
  -7   1   2      154.96      151.16      4.18 o 
  -6   1   2       44.86       45.86      2.24 o 
  -5   1   2        2.96        6.11      1.18 o 
  -4   1   2     1976.30     2058.11     18.29 o 
  -3   1   2     1927.11     1851.10     13.36 o 
  -2   1   2     6862.70     6622.16     34.81 o 
  -1   1   2     1372.34     1287.37      9.21 o 
   0   1   2       25.20       23.36      0.73 o 
   1   1   2       16.05       33.50      1.35 o 
   2   1   2      287.12      272.25      3.76 o 
   3   1   2        0.61        2.50      1.05 o 
   4   1   2      444.38      446.16      4.03 o 
   5   1   2       40.93       32.44      2.63 o 
   6   1   2       16.19       19.02      1.35 o 
   7   1   2       79.59       82.33      4.41 o 
   8   1   2       31.04       39.47     11.81 o 
  -9   2   2        0.76        5.87      1.95 o 
  -8   2   2       52.27       54.33      5.36 o 
  -7   2   2       23.87       23.35      3.60 o 
  -6   2   2       47.43       44.22      2.24 o 
  -5   2   2       21.24       22.58      1.73 o 
  -4   2   2      110.11       97.70      2.58 o 
  -3   2   2     2174.70     2131.38     15.20 o 
  -2   2   2     3286.70     3089.07     16.93 o 
  -1   2   2     1583.58     1548.74     18.24 o 
   0   2   2      303.94      343.17      3.99 o 
   1   2   2      746.63      670.70      7.45 o 
   2   2   2     3380.87     3457.75     21.90 o 
   3   2   2       26.97       23.75      1.55 o 
   4   2   2      517.70      561.50      7.22 o 
   5   2   2      152.21      164.47      2.49 o 
   6   2   2        2.75        5.92      1.07 o 
   7   2   2       15.69       17.48      2.64 o 
   8   2   2       15.71       16.79      3.77 o 
  -9   3   2        7.23       10.04      4.34 o 
  -8   3   2       38.38       36.78      3.45 o 
  -7   3   2       70.10       74.41      3.80 o 
  -6   3   2       80.80       74.67      3.14 o 
  -5   3   2      445.45      406.55      6.39 o 
  -4   3   2     1660.96     1677.66     15.24 o 
  -3   3   2     2732.55     2625.41     18.47 o 
  -2   3   2      573.93      547.17      6.46 o 
  -1   3   2        3.80       18.67      1.10 o 
   0   3   2      209.61      199.02      2.73 o 
   1   3   2      918.99      879.54      6.17 o 
   2   3   2      807.03      815.00      8.93 o 
   3   3   2       10.35       24.06      1.76 o 
   4   3   2      234.03      232.51      6.47 o 
   5   3   2      185.38      177.12      4.91 o 
   6   3   2        0.00        1.66      1.92 o 
   7   3   2       22.60       28.18      3.66 o 
   8   3   2        4.85        3.88      2.16 o 
  -9   4   2        9.83        5.97      2.83 o 
  -8   4   2      560.21      575.02     13.39 o 
  -7   4   2     1252.48     1279.67     16.74 o 
  -6   4   2       21.16       13.34      1.51 o 
  -5   4   2      230.48      226.97      3.79 o 
  -4   4   2     1221.38     1336.92     12.49 o 
  -3   4   2      145.79      133.16      2.29 o 
  -2   4   2      714.16      600.24      6.98 o 
  -1   4   2     1203.75     1072.72      6.58 o 
   0   4   2     3474.78     3382.93     18.23 o 
   1   4   2     1239.42     1235.16      7.37 o 
   2   4   2       64.70       76.37      1.31 o 
   3   4   2       39.01       58.29      2.24 o 
   4   4   2      439.89      437.79      6.30 o 
   5   4   2       17.87       18.14      1.59 o 
   6   4   2       12.00        8.23      1.42 o 
   7   4   2      119.04      104.35      7.25 o 
   8   4   2      193.01      182.18     10.52 o 
  -9   5   2      328.00      337.16     14.76 o 
  -8   5   2        0.28        2.96      3.18 o 
  -7   5   2        0.27        0.26      1.27 o 
  -6   5   2      320.56      297.70      4.94 o 
  -5   5   2      274.27      302.84      4.72 o 
  -4   5   2      431.92      457.87      4.73 o 
  -3   5   2      219.97      213.89      2.99 o 
  -2   5   2        2.96       -0.96      1.14 o 
  -1   5   2     2388.64     2123.45     12.08 o 
   0   5   2        4.47        1.37      0.83 o 
   1   5   2     1258.71     1214.98      7.56 o 
   2   5   2        9.01        3.79      0.64 o 
   3   5   2      627.29      715.78      7.58 o 
   4   5   2       74.82       81.63      3.34 o 
   5   5   2      476.37      459.82     10.35 o 
   6   5   2        2.90        9.82      1.44 o 
   7   5   2       94.69      112.57      7.73 o 
   8   5   2      156.68      162.22     11.69 o 
  -9   6   2        5.65       10.02      4.96 o 
  -8   6   2        0.28        2.97      1.66 o 
  -7   6   2      289.53      293.18      7.66 o 
  -6   6   2      821.10      794.61     14.19 o 
  -5   6   2       13.38       16.84      1.40 o 
  -4   6   2      107.87      118.21      3.40 o 
  -3   6   2      832.20      849.49      7.16 o 
  -2   6   2     1719.91     1645.53     12.08 o 
  -1   6   2      714.07      640.43      7.57 o 
   0   6   2     4163.24     4070.87     22.08 o 
   1   6   2       23.07       30.46      1.19 o 
   2   6   2      381.86      399.70      4.64 o 
   3   6   2       58.55       79.09      2.20 o 
   4   6   2      514.56      528.67      8.21 o 
   5   6   2       11.28       18.02      1.70 o 
   6   6   2      357.85      331.98      7.41 o 
   7   6   2       68.53       56.12      5.98 o 
   8   6   2       14.56       12.58      2.69 o 
  -8   7   2        7.01       10.91      2.20 o 
  -7   7   2        0.08        3.66      2.26 o 
  -6   7   2      507.00      489.42      8.76 o 
  -5   7   2        8.16       11.95      1.22 o 
  -4   7   2       56.89       67.53      2.56 o 
  -3   7   2      203.37      208.15      4.40 o 
  -2   7   2       69.71       79.09      1.78 o 
  -1   7   2      759.66      750.41      6.17 o 
   0   7   2      428.05      441.56      7.05 o 
   1   7   2     1524.08     1506.40     11.12 o 
   2   7   2     1789.87     1906.03     19.94 o 
   3   7   2       37.25       43.63      1.66 o 
   4   7   2      109.29      120.35      4.14 o 
   5   7   2      331.25      341.76      6.58 o 
   6   7   2      176.46      204.18      6.50 o 
   7   7   2      560.84      588.27     15.32 o 
   8   7   2        0.10       -2.64      2.64 o 
  -8   8   2       14.19       15.71      3.14 o 
  -7   8   2      189.66      172.24      5.41 o 
  -6   8   2       62.46       60.98      2.99 o 
  -5   8   2      998.47     1006.36     16.65 o 
  -4   8   2       41.05       32.00      1.80 o 
  -3   8   2      769.71      762.85      7.84 o 
  -2   8   2     1158.41     1248.69     10.86 o 
  -1   8   2      226.33      240.72      3.05 o 
   0   8   2      556.02      557.26      4.98 o 
   1   8   2     1268.60     1268.17     11.84 o 
   2   8   2     1753.86     1779.95     17.19 o 
   3   8   2     1560.16     1585.64     11.62 o 
   4   8   2        8.42       14.28      1.32 o 
   5   8   2       54.73       49.57      2.55 o 
   6   8   2       48.12       44.72      4.02 o 
   7   8   2      141.29      128.68      6.08 o 
   8   8   2        8.56       11.20      3.52 o 
  -8   9   2      500.27      495.99     17.39 o 
  -7   9   2      240.26      239.68      8.42 o 
  -6   9   2      175.38      177.83      5.90 o 
  -5   9   2       16.02       11.79      1.54 o 
  -4   9   2      584.14      553.14      7.58 o 
  -3   9   2      253.68      250.82      6.04 o 
  -2   9   2       28.26       28.72      1.47 o 
  -1   9   2       24.54       34.06      1.38 o 
   0   9   2      136.78      141.74      2.34 o 
   1   9   2       52.96       46.20      1.70 o 
   2   9   2     2464.48     2636.65     18.38 o 
   3   9   2     2227.26     2300.87     22.35 o 
   4   9   2       38.42       47.01      2.21 o 
   5   9   2      163.73      163.52      4.36 o 
   6   9   2      472.42      460.23     12.76 o 
   7   9   2      322.72      297.35     12.55 o 
  -8  10   2       58.33       56.68      5.93 o 
  -7  10   2      323.27      337.20      8.72 o 
  -6  10   2      123.64      127.94      3.91 o 
  -5  10   2      310.56      310.10      7.32 o 
  -4  10   2      518.74      535.57      6.38 o 
  -3  10   2       84.03       75.61      2.59 o 
  -2  10   2     1079.95     1117.94      9.09 o 
  -1  10   2      206.84      164.41      3.70 o 
   0  10   2      167.12      176.43      3.87 o 
   1  10   2       10.14        7.82      0.66 o 
   2  10   2      343.39      344.02      6.91 o 
   3  10   2       75.89       84.87      3.99 o 
   4  10   2       20.95       29.05      2.57 o 
   5  10   2      181.39      160.90      3.63 o 
   6  10   2        1.21        0.96      3.19 o 
   7  10   2       23.88       21.33      4.68 o 
  -8  11   2        3.39        5.83      1.64 o 
  -7  11   2        0.22        4.63      3.20 o 
  -6  11   2       86.60       89.17      3.84 o 
  -5  11   2      790.97      790.53     14.23 o 
  -4  11   2        0.13        5.70      0.90 o 
  -3  11   2      716.12      728.44      9.12 o 
  -2  11   2     1482.32     1499.29     11.85 o 
  -1  11   2        2.74        2.33      1.60 o 
   0  11   2        5.25        3.54      1.52 o 
   1  11   2       15.38       10.24      1.12 o 
   2  11   2       69.96       67.36      2.47 o 
   3  11   2      112.58      104.73      3.21 o 
   4  11   2       88.30       82.90      4.19 o 
   5  11   2     1145.91     1161.42     16.74 o 
   6  11   2       43.01       33.99      4.60 o 
   7  11   2        1.14        8.35      2.78 o 
  -8  12   2      249.92      256.11     11.65 o 
  -7  12   2        0.94        4.19      2.96 o 
  -6  12   2       73.33       69.23      5.38 o 
  -5  12   2      484.03      479.67      8.65 o 
  -4  12   2       30.57       32.83      2.00 o 
  -3  12   2        0.42        4.79      0.89 o 
  -2  12   2     2713.67     2786.03     40.92 o 
  -1  12   2      178.69      180.68      4.61 o 
   0  12   2       31.65       43.14      1.86 o 
   1  12   2      113.77      124.21      3.67 o 
   2  12   2        1.25        4.05      0.97 o 
   3  12   2      734.65      723.55     12.30 o 
   4  12   2        7.51        8.59      1.17 o 
   5  12   2      143.35      137.57      8.33 o 
   6  12   2        2.24        1.70      2.56 o 
   7  12   2        3.03        8.05      2.24 o 
  -7  13   2       51.67       63.92      5.00 o 
  -6  13   2      106.38      114.19      6.37 o 
  -5  13   2        2.64        1.94      2.10 o 
  -4  13   2      272.02      277.31      6.19 o 
  -3  13   2       15.44       15.91      1.18 o 
  -2  13   2      397.19      353.72      5.73 o 
  -1  13   2       17.54       19.36      1.59 o 
   0  13   2       52.05       63.19      2.98 o 
   1  13   2      463.48      449.88      6.31 o 
   2  13   2     1590.51     1659.18     15.52 o 
   3  13   2      396.92      425.88      6.80 o 
   4  13   2     1530.33     1545.92     31.00 o 
   5  13   2      164.77      161.68      4.69 o 
   6  13   2       86.13       76.26      8.27 o 
   7  13   2        8.20        8.52      3.52 o 
  -7  14   2        0.81        1.08      2.42 o 
  -6  14   2       98.77      102.72      7.85 o 
  -5  14   2      347.75      348.71      8.67 o 
  -4  14   2       23.18       18.39      1.57 o 
  -3  14   2     1041.55     1086.72     14.37 o 
  -2  14   2      206.89      205.34      4.48 o 
  -1  14   2        0.72        3.20      1.83 o 
   0  14   2       10.30       11.68      1.33 o 
   1  14   2      343.81      344.22      6.82 o 
   2  14   2      104.28       93.89      4.00 o 
   3  14   2       47.47       52.83      4.61 o 
   4  14   2      361.17      332.79      8.12 o 
   5  14   2       28.99       25.05      3.12 o 
   6  14   2       10.44       10.14      3.77 o 
  -7  15   2        3.67        3.67      2.90 o 
  -6  15   2      207.32      196.45      7.94 o 
  -5  15   2      782.82      814.77     20.29 o 
  -4  15   2      627.95      648.97      9.83 o 
  -3  15   2      253.19      268.82      7.73 o 
  -2  15   2        4.30        4.58      1.02 o 
  -1  15   2      101.99      105.43      3.98 o 
   0  15   2        6.80       10.08      1.17 o 
   1  15   2      400.75      398.93      7.11 o 
   2  15   2        4.28        5.65      1.43 o 
   3  15   2      626.73      599.40     10.41 o 
   4  15   2      202.57      214.03      6.03 o 
   5  15   2       33.93       23.47      3.22 o 
   6  15   2      104.55      105.55      6.92 o 
  -7  16   2       10.70        9.06      3.32 o 
  -6  16   2        2.10        7.51      2.61 o 
  -5  16   2       51.94       62.62      4.99 o 
  -4  16   2      237.15      229.00      7.33 o 
  -3  16   2      261.83      243.23      5.60 o 
  -2  16   2       62.20       67.41      3.95 o 
  -1  16   2       14.18       11.98      1.31 o 
   0  16   2       41.00       38.58      2.75 o 
   1  16   2        6.63       10.04      1.55 o 
   2  16   2        9.49        7.62      1.61 o 
   3  16   2      107.89       98.96      4.29 o 
   4  16   2      132.47      129.32      7.55 o 
   5  16   2      131.31      118.51      8.66 o 
   6  16   2       24.30       22.76      6.12 o 
  -6  17   2       84.29       76.25      5.90 o 
  -5  17   2      225.31      217.96      8.49 o 
  -4  17   2        0.69        0.54      2.44 o 
  -3  17   2      567.70      541.21     12.45 o 
  -2  17   2        0.94        2.39      1.84 o 
  -1  17   2      108.42       93.21      5.02 o 
   0  17   2      228.65      223.95      5.28 o 
   1  17   2      164.69      168.18      7.16 o 
   2  17   2        1.81        4.00      1.28 o 
   3  17   2      127.74      133.11      6.31 o 
   4  17   2       18.16       10.86      2.63 o 
   5  17   2       42.88       40.36      3.82 o 
  -6  18   2        3.72        7.52      2.29 o 
  -5  18   2        0.60        1.96      3.66 o 
  -4  18   2        7.28        3.19      3.17 o 
  -3  18   2       66.10       56.93      5.22 o 
  -2  18   2       49.43       48.55      4.17 o 
  -1  18   2       48.17       42.44      3.20 o 
   0  18   2       94.45       99.28      4.44 o 
   1  18   2        1.90        3.59      1.73 o 
   2  18   2       94.08       88.67      5.56 o 
   3  18   2      332.99      336.40     11.36 o 
   4  18   2       25.55       22.41      2.92 o 
   5  18   2       10.99       10.72      2.79 o 
  -5  19   2       67.27       69.55      5.99 o 
  -4  19   2       16.34       18.17      2.56 o 
  -3  19   2      289.19      287.17      8.92 o 
  -2  19   2        9.07        6.71      2.16 o 
  -1  19   2      158.37      146.89      6.02 o 
   0  19   2      230.73      218.10      8.82 o 
   1  19   2      194.68      195.22      6.71 o 
   2  19   2        0.49        7.80      2.20 o 
   3  19   2       76.49       78.73      5.02 o 
   4  19   2      370.36      377.58     11.02 o 
   5  19   2       59.24       53.78      7.86 o 
  -5  20   2        0.18        0.77      2.19 o 
  -4  20   2      727.98      718.12     18.56 o 
  -3  20   2      645.50      634.32     23.72 o 
  -2  20   2        0.53        5.45      1.66 o 
  -1  20   2        5.44        7.80      2.30 o 
   0  20   2      133.38      132.24      9.06 o 
   1  20   2        9.89       10.90      2.72 o 
   2  20   2        7.40        8.68      2.58 o 
   3  20   2       49.73       48.73      4.31 o 
   4  20   2      101.19       92.56      5.48 o 
  -4  21   2      103.43       97.15      6.88 o 
  -3  21   2        8.86        6.01      2.96 o 
  -2  21   2      120.58      116.74      5.80 o 
  -1  21   2        5.48        5.07      1.91 o 
   0  21   2        3.67        2.85      2.42 o 
   1  21   2       36.44       28.16      3.28 o 
   2  21   2       19.89       16.86      3.39 o 
   3  21   2       12.69       12.04      2.08 o 
  -3  22   2      132.98      135.28      7.32 o 
  -2  22   2       20.89       15.45      2.77 o 
  -1  22   2        5.42        9.72      2.81 o 
   0  22   2        0.68        3.97      2.37 o 
   1  22   2       17.02       17.48      2.50 o 
   2  22   2      165.71      179.16      8.53 o 
   3  22   2        1.65       -2.76      2.76 o 
  -2  23   2       13.89       12.96      3.26 o 
  -1  23   2        0.77        2.34      1.92 o 
   0  23   2       16.01       12.25      2.03 o 
   1  23   2       16.87        7.74      2.58 o 
  -9   1   3        0.23        5.02      1.86 o 
  -8   1   3        1.42        3.71      1.49 o 
  -7   1   3     1507.69     1536.67     19.74 o 
  -6   1   3      350.02      320.55      6.73 o 
  -5   1   3      551.71      540.47      6.49 o 
  -4   1   3       76.62       75.31      2.17 o 
  -3   1   3       72.11       56.71      1.52 o 
  -2   1   3     2785.40     2594.84     14.74 o 
  -1   1   3     3452.43     3295.85     22.78 o 
   0   1   3     1275.70     1151.07      7.30 o 
   1   1   3     4195.36     4064.93     21.68 o 
   2   1   3     2221.84     2326.71     16.09 o 
   3   1   3      690.70      750.93      7.67 o 
   4   1   3      518.31      567.79      7.51 o 
   5   1   3      545.49      534.44     10.81 o 
   6   1   3      626.16      654.70     13.63 o 
   7   1   3       10.75        6.96      3.24 o 
   8   1   3      101.10      101.51     10.99 o 
  -9   2   3        0.10        2.45      1.99 o 
  -8   2   3      460.74      464.79     11.30 o 
  -7   2   3      819.08      828.11     11.74 o 
  -6   2   3       64.79       65.29      2.90 o 
  -5   2   3      103.40       98.67      3.26 o 
  -4   2   3       21.20       33.97      1.48 o 
  -3   2   3     4146.59     4257.23     29.10 o 
  -2   2   3       22.10       38.97      1.44 o 
  -1   2   3      976.95      918.17      7.32 o 
   0   2   3     4042.36     3899.62     20.77 o 
   1   2   3       34.36       34.30      1.12 o 
   2   2   3        0.71        0.26      1.32 o 
   3   2   3      718.93      691.46      8.05 o 
   4   2   3       90.51       82.11      4.21 o 
   5   2   3        0.51        5.78      1.66 o 
   6   2   3       17.62        9.32      1.56 o 
   7   2   3        6.96       10.29      2.38 o 
   8   2   3       90.44       93.57     16.86 o 
  -9   3   3      211.74      215.95      9.63 o 
  -8   3   3        8.93        9.52      2.70 o 
  -7   3   3       28.57       17.78      2.16 o 
  -6   3   3      222.14      227.93      4.14 o 
  -5   3   3     1297.31     1383.80     15.81 o 
  -4   3   3       66.66       48.01      2.13 o 
  -3   3   3     4933.08     5023.08     36.48 o 
  -2   3   3      988.11      891.35      6.47 o 
  -1   3   3        7.47        5.19      0.98 o 
   0   3   3     1224.47     1167.54      6.95 o 
   1   3   3     4453.29     4458.75     23.82 o 
   2   3   3     1268.92     1368.06     11.85 o 
   3   3   3      224.14      231.22      6.33 o 
   4   3   3      390.44      344.69      5.68 o 
   5   3   3        2.16        8.21      1.43 o 
   6   3   3        3.90        5.44      4.17 o 
   7   3   3      157.51      159.04      6.52 o 
   8   3   3       23.94       15.00      6.18 o 
  -9   4   3        7.47        7.95      2.92 o 
  -8   4   3        5.25        8.09      1.96 o 
  -7   4   3      249.73      269.36      5.34 o 
  -6   4   3     2195.72     2230.14     23.36 o 
  -5   4   3      136.63      142.73      3.57 o 
  -4   4   3     1652.87     1695.23     12.27 o 
  -3   4   3      423.18      452.45      9.72 o 
  -2   4   3     1171.17     1135.58      8.59 o 
  -1   4   3     2291.08     2268.64     12.74 o 
   0   4   3      368.07      337.17      4.14 o 
   1   4   3      915.47     1003.40      7.57 o 
   2   4   3        0.16        1.25      1.21 o 
   3   4   3      743.06      809.63      7.74 o 
   4   4   3      144.24      154.39      3.84 o 
   5   4   3     1033.92     1089.36     15.45 o 
   6   4   3      520.79      559.56     13.88 o 
   7   4   3      158.26      177.77      7.34 o 
   8   4   3        3.81        3.71      5.94 o 
  -9   5   3       37.41       46.08      6.40 o 
  -8   5   3       23.46       14.88      2.22 o 
  -7   5   3      165.46      153.70      5.03 o 
  -6   5   3     3707.45     3727.51     58.73 o 
  -5   5   3      239.71      254.43      4.36 o 
  -4   5   3      329.32      357.30      4.11 o 
  -3   5   3      125.48      129.14      3.05 o 
  -2   5   3      604.47      530.90      4.72 o 
  -1   5   3     2536.71     2550.37     16.53 o 
   0   5   3      262.53      296.68      3.84 o 
   1   5   3     1202.57     1210.10      9.00 o 
   2   5   3     2000.58     2187.52     19.01 o 
   3   5   3       34.97       39.24      2.05 o 
   4   5   3      392.98      388.46      6.46 o 
   5   5   3      116.54      113.97      4.62 o 
   6   5   3       50.47       47.50      4.57 o 
   7   5   3        0.75        5.56      3.12 o 
   8   5   3       72.94       72.60     12.24 o 
  -9   6   3       12.69       14.06      3.34 o 
  -8   6   3      363.74      358.94     11.05 o 
  -7   6   3      100.06       97.11      3.77 o 
  -6   6   3      930.63      936.67     15.32 o 
  -5   6   3       69.41       57.46      2.41 o 
  -4   6   3       67.14       68.83      2.43 o 
  -3   6   3      673.75      706.65      7.21 o 
  -2   6   3       46.39       50.95      1.51 o 
  -1   6   3      574.40      580.29      7.52 o 
   0   6   3     1924.14     1922.82     13.70 o 
   1   6   3      202.68      182.19      3.34 o 
   2   6   3       72.99       75.37      1.96 o 
   3   6   3      423.68      422.47      6.18 o 
   4   6   3      251.97      259.87      4.66 o 
   5   6   3       96.41       90.58      5.39 o 
   6   6   3      831.91      861.34     21.05 o 
   7   6   3       91.86       82.94      6.04 o 
  -8   7   3      445.65      449.38     15.09 o 
  -7   7   3       74.79       70.46      5.33 o 
  -6   7   3      596.38      580.68     10.16 o 
  -5   7   3      410.77      410.01      5.41 o 
  -4   7   3      592.91      552.87      6.62 o 
  -3   7   3       30.09       21.92      1.33 o 
  -2   7   3       98.29      116.59      2.53 o 
  -1   7   3      103.09      107.34      2.50 o 
   0   7   3      140.67      150.46      2.24 o 
   1   7   3      294.03      305.18      3.76 o 
   2   7   3       52.03       68.98      1.94 o 
   3   7   3      124.99      129.20      4.01 o 
   4   7   3      162.24      159.82      4.68 o 
   5   7   3        7.10        8.57      1.35 o 
   6   7   3        7.98       14.65      2.84 o 
   7   7   3       65.51       55.99      7.34 o 
  -8   8   3       52.51       52.45      4.83 o 
  -7   8   3        0.44        3.95      1.06 o 
  -6   8   3       60.72       55.31      3.07 o 
  -5   8   3        0.81        4.51      1.16 o 
  -4   8   3       63.87       65.85      3.12 o 
  -3   8   3      659.62      683.64      6.11 o 
  -2   8   3      359.45      396.33      4.63 o 
  -1   8   3      828.73      850.68      8.24 o 
   0   8   3      153.44      136.13      3.09 o 
   1   8   3      561.20      642.18      7.06 o 
   2   8   3      201.24      197.21      4.80 o 
   3   8   3      111.80      105.39      4.31 o 
   4   8   3       34.30       37.84      3.55 o 
   5   8   3        5.57        9.44      1.34 o 
   6   8   3      341.62      345.04     12.89 o 
   7   8   3        4.04        3.97      2.66 o 
  -8   9   3       21.64       13.70      2.95 o 
  -7   9   3        5.32        4.89      1.21 o 
  -6   9   3      626.89      601.90     11.18 o 
  -5   9   3     2749.53     2833.54     29.15 o 
  -4   9   3       83.26       88.08      3.95 o 
  -3   9   3      211.23      230.56      3.61 o 
  -2   9   3      572.67      604.53      5.86 o 
  -1   9   3      188.76      183.71      4.23 o 
   0   9   3      467.29      437.76      4.95 o 
   1   9   3      322.90      308.78      3.51 o 
   2   9   3      433.85      463.52      5.55 o 
   3   9   3       87.17       84.70      3.60 o 
   4   9   3        0.88        0.88      1.43 o 
   5   9   3        1.83        3.66      2.10 o 
   6   9   3      152.75      160.98      7.00 o 
   7   9   3       14.27        7.78      2.68 o 
  -8  10   3      509.00      493.73     37.94 o 
  -7  10   3      522.99      530.63     12.61 o 
  -6  10   3      110.76      105.09      3.42 o 
  -5  10   3      580.85      573.71     10.77 o 
  -4  10   3        2.10        5.88      1.15 o 
  -3  10   3       61.43       63.53      2.35 o 
  -2  10   3      576.78      599.24      5.59 o 
  -1  10   3     1168.04     1204.34      9.25 o 
   0  10   3      508.55      549.41      5.33 o 
   1  10   3      849.78      813.81      6.86 o 
   2  10   3      145.58      154.57      4.43 o 
   3  10   3       16.46       14.21      1.42 o 
   4  10   3       69.12       63.82      3.21 o 
   5  10   3       40.42       30.66      3.18 o 
   6  10   3       45.66       54.90      5.95 o 
   7  10   3        0.29        1.96      4.04 o 
  -8  11   3      297.38      312.44     13.19 o 
  -7  11   3        0.87        3.57      1.40 o 
  -6  11   3        3.69        4.92      1.19 o 
  -5  11   3       13.84       14.19      1.97 o 
  -4  11   3      234.59      216.79      4.68 o 
  -3  11   3      150.33      170.67      3.29 o 
  -2  11   3       65.04       77.11      2.68 o 
  -1  11   3      574.48      523.93      5.67 o 
   0  11   3      130.24      155.30      4.44 o 
   1  11   3       30.58       34.26      1.64 o 
   2  11   3     1213.80     1305.71     14.97 o 
   3  11   3        9.75        5.30      0.73 o 
   4  11   3       92.03       83.98      3.44 o 
   5  11   3      101.82       95.15      6.85 o 
   6  11   3       23.67       39.74      5.13 o 
   7  11   3        8.00        6.20      2.82 o 
  -8  12   3      254.17      213.06     10.09 o 
  -7  12   3       12.50        9.01      2.64 o 
  -6  12   3      108.53      111.75      7.29 o 
  -5  12   3      915.87      906.93     14.72 o 
  -4  12   3      152.78      146.03      3.42 o 
  -3  12   3      284.83      269.46      5.14 o 
  -2  12   3       19.11       24.30      1.72 o 
  -1  12   3      256.80      254.71      3.95 o 
   0  12   3        5.84        6.41      0.85 o 
   1  12   3        1.50        5.95      0.87 o 
   2  12   3      409.67      418.55      5.55 o 
   3  12   3        0.27        2.74      1.46 o 
   4  12   3       92.11       95.26      3.06 o 
   5  12   3       60.08       48.03      3.70 o 
   6  12   3        0.34       12.68      3.23 o 
   7  12   3        4.38        4.70      3.57 o 
  -7  13   3       11.05       10.69      2.62 o 
  -6  13   3        1.38        5.46      1.54 o 
  -5  13   3      134.75      129.27      3.58 o 
  -4  13   3      279.35      268.27      6.03 o 
  -3  13   3        3.98        6.23      0.95 o 
  -2  13   3       90.33       90.78      2.98 o 
  -1  13   3        9.48       11.64      1.32 o 
   0  13   3      100.35      102.39      4.32 o 
   1  13   3        3.91        6.84      0.76 o 
   2  13   3      153.66      136.07      3.54 o 
   3  13   3       20.70       12.45      1.46 o 
   4  13   3      371.73      374.91      8.79 o 
   5  13   3      220.14      204.23      8.96 o 
   6  13   3       30.79       35.51      7.09 o 
  -7  14   3       20.67       13.54      1.88 o 
  -6  14   3       63.70       67.41      6.89 o 
  -5  14   3      368.21      368.01      9.27 o 
  -4  14   3      122.77      114.68      5.16 o 
  -3  14   3      217.21      234.07      5.42 o 
  -2  14   3      167.03      151.82      4.97 o 
  -1  14   3       69.72       73.51      3.23 o 
   0  14   3        0.35        3.38      1.14 o 
   1  14   3        6.73        6.14      1.00 o 
   2  14   3       93.87       95.95      4.50 o 
   3  14   3      142.92      146.27      4.07 o 
   4  14   3       69.44       65.18      4.17 o 
   5  14   3       28.09       29.32      3.35 o 
   6  14   3      342.17      374.89     18.02 o 
  -7  15   3        8.29        5.86      2.56 o 
  -6  15   3        4.22        4.31      1.86 o 
  -5  15   3       31.80       38.94      4.06 o 
  -4  15   3      103.02       88.72      5.06 o 
  -3  15   3       48.07       45.35      4.78 o 
  -2  15   3       58.33       60.91      3.35 o 
  -1  15   3      119.09      108.67      2.80 o 
   0  15   3      116.90      128.93      3.14 o 
   1  15   3      752.57      755.16     13.63 o 
   2  15   3     1157.79     1209.83     18.79 o 
   3  15   3       24.89       18.72      1.87 o 
   4  15   3        1.57        5.55      1.53 o 
   5  15   3       15.75       16.07      3.35 o 
   6  15   3       57.74       45.74      6.89 o 
  -6  16   3       52.88       60.31      5.18 o 
  -5  16   3       57.53       64.07      6.71 o 
  -4  16   3      383.55      379.11      9.59 o 
  -3  16   3      292.18      275.10      6.10 o 
  -2  16   3        5.29        9.90      2.67 o 
  -1  16   3      339.03      338.49      7.18 o 
   0  16   3       97.42       86.90      4.89 o 
   1  16   3      616.53      628.36     10.75 o 
   2  16   3       20.23       20.29      1.65 o 
   3  16   3       11.02       13.67      2.38 o 
   4  16   3        0.44        2.87      1.72 o 
   5  16   3        3.56        0.63      3.39 o 
  -6  17   3        0.00        3.15      2.01 o 
  -5  17   3       20.07       13.79      3.88 o 
  -4  17   3      306.07      306.17     11.93 o 
  -3  17   3       10.71       12.31      1.91 o 
  -2  17   3      461.78      469.07      8.49 o 
  -1  17   3      598.89      595.86     10.14 o 
   0  17   3      935.17      899.07     12.57 o 
   1  17   3        2.23        3.53      1.61 o 
   2  17   3      189.23      182.68      4.95 o 
   3  17   3      557.99      600.12     19.01 o 
   4  17   3      344.20      367.94     12.70 o 
   5  17   3        7.99       10.51      1.96 o 
  -6  18   3        2.96        3.34      3.53 o 
  -5  18   3       49.01       50.53      4.34 o 
  -4  18   3      160.74      161.94      6.38 o 
  -3  18   3       13.17       12.80      3.20 o 
  -2  18   3       40.41       34.27      2.98 o 
  -1  18   3       54.74       63.26      3.04 o 
   0  18   3       15.39        8.47      1.67 o 
   1  18   3        1.50        2.73      1.32 o 
   2  18   3       93.43       96.33      6.03 o 
   3  18   3       29.30       26.98      3.23 o 
   4  18   3      224.28      208.32      8.36 o 
   5  18   3       44.22       46.03      6.85 o 
  -5  19   3      162.61      156.58      7.76 o 
  -4  19   3      125.20      143.34      5.83 o 
  -3  19   3       74.62       71.04      7.55 o 
  -2  19   3      122.20      130.55      6.17 o 
  -1  19   3      929.78      975.02     33.54 o 
   0  19   3      129.57      122.23      6.99 o 
   1  19   3      111.99      116.52      7.14 o 
   2  19   3        8.41        9.23      2.36 o 
   3  19   3        0.04        2.69      1.92 o 
   4  19   3        0.92        2.44      3.73 o 
  -5  20   3       56.90       63.05      7.43 o 
  -4  20   3      202.21      214.54      9.92 o 
  -3  20   3       51.18       50.53      5.97 o 
  -2  20   3        3.10        7.05      2.15 o 
  -1  20   3       38.54       42.54      5.70 o 
   0  20   3      309.99      311.24      9.51 o 
   1  20   3      115.66      119.35      5.69 o 
   2  20   3       68.96       56.61      4.68 o 
   3  20   3        0.00        5.87      1.57 o 
   4  20   3       43.14       40.66      5.50 o 
  -4  21   3        6.11        6.25      2.39 o 
  -3  21   3      104.57      100.21      5.84 o 
  -2  21   3       28.74       19.04      3.88 o 
  -1  21   3       34.46       37.64      4.02 o 
   0  21   3       26.87       20.65      4.74 o 
   1  21   3       40.54       41.36      4.63 o 
   2  21   3       19.48       19.09      5.26 o 
   3  21   3       26.04       22.33      5.98 o 
  -3  22   3      118.01      124.85      6.95 o 
  -2  22   3       32.13       26.15      3.37 o 
  -1  22   3        1.69        5.25      2.16 o 
   0  22   3      121.20      123.49      6.67 o 
   1  22   3       80.99       84.98      5.76 o 
   2  22   3       19.12       12.01      3.19 o 
  -2  23   3        0.85        4.80      3.20 o 
  -1  23   3       15.24       11.86      3.27 o 
   0  23   3        0.64        1.39      6.74 o 
  -9   0   4       17.31       17.25      4.52 o 
  -8   0   4       49.83       57.64      9.01 o 
  -7   0   4      885.25      898.34     17.87 o 
  -6   0   4        0.12        5.18      1.21 o 
  -5   0   4      613.67      632.18     11.42 o 
  -4   0   4     5784.54     5939.79     72.74 o 
  -3   0   4     5124.60     5669.79     71.38 o 
  -2   0   4        3.06       17.31      1.80 o 
  -1   0   4     1104.36     1150.95     10.74 o 
   0   0   4     2567.86     2522.44     24.51 o 
   1   0   4       14.08       13.07      1.91 o 
   2   0   4      539.21      520.56      8.50 o 
   3   0   4      158.94      181.21      7.94 o 
   4   0   4        8.71        8.88      0.95 o 
   5   0   4      724.30      729.14     54.90 o 
   6   0   4      233.62      238.50     16.09 o 
   7   0   4        6.94        8.70      6.64 o 
  -9   1   4        8.06        8.74      2.58 o 
  -8   1   4       39.87       45.81      5.17 o 
  -7   1   4       14.15       10.09      1.86 o 
  -6   1   4      320.80      312.16      4.87 o 
  -5   1   4      515.55      521.90      7.00 o 
  -4   1   4      430.80      476.41      5.64 o 
  -3   1   4     2602.02     2739.22     19.32 o 
  -2   1   4     1110.75     1133.94      8.51 o 
  -1   1   4     1626.09     1619.43     11.46 o 
   0   1   4      297.07      310.38      3.22 o 
   1   1   4     1171.47     1207.75      8.92 o 
   2   1   4      436.59      447.68      4.64 o 
   3   1   4        2.77        3.86      1.69 o 
   4   1   4      177.44      177.87      5.29 o 
   5   1   4      291.42      276.36      6.68 o 
   6   1   4      467.98      494.98     12.32 o 
   7   1   4        5.96        3.98      3.05 o 
  -9   2   4        8.16        9.95      1.86 o 
  -8   2   4      413.94      428.23     11.92 o 
  -7   2   4       85.55       86.35      3.98 o 
  -6   2   4      732.57      715.82      8.83 o 
  -5   2   4      352.43      349.73      5.22 o 
  -4   2   4      910.37      913.40      7.50 o 
  -3   2   4        5.19       19.24      1.21 o 
  -2   2   4     1914.49     1996.25     15.24 o 
  -1   2   4      775.05      781.23      7.98 o 
   0   2   4      544.57      551.24      4.53 o 
   1   2   4       12.14       15.66      1.29 o 
   2   2   4       70.61       82.98      2.05 o 
   3   2   4     1775.46     1842.60     20.64 o 
   4   2   4      192.23      166.42      3.58 o 
   5   2   4      133.16      147.38      4.00 o 
   6   2   4       50.15       44.12      3.46 o 
   7   2   4      217.40      237.16     11.67 o 
  -9   3   4        0.43        3.31      2.88 o 
  -8   3   4      208.83      193.69      6.86 o 
  -7   3   4     1118.89     1129.40     23.63 o 
  -6   3   4      554.61      545.70      7.70 o 
  -5   3   4      493.54      510.10      6.90 o 
  -4   3   4      200.56      213.60      5.59 o 
  -3   3   4      125.35      155.23      3.45 o 
  -2   3   4      210.83      227.59      2.69 o 
  -1   3   4      627.70      614.51      7.29 o 
   0   3   4     3124.50     3237.24     22.07 o 
   1   3   4       14.29       14.35      1.01 o 
   2   3   4       51.09       56.83      1.64 o 
   3   3   4      149.13      153.86      4.99 o 
   4   3   4      876.99      868.21     10.16 o 
   5   3   4      852.13      849.19     14.77 o 
   6   3   4       58.39       68.59      4.79 o 
   7   3   4       16.87       12.16      4.06 o 
  -9   4   4       54.30       44.27      5.18 o 
  -8   4   4       57.12       62.24      5.97 o 
  -7   4   4      379.68      366.46      9.04 o 
  -6   4   4      601.70      633.43     10.90 o 
  -5   4   4      340.92      335.91      4.60 o 
  -4   4   4     1098.41     1192.22      9.28 o 
  -3   4   4      745.30      780.58      7.74 o 
  -2   4   4       54.22       50.97      1.25 o 
  -1   4   4     2279.47     2346.08     21.82 o 
   0   4   4      275.36      270.56      3.17 o 
   1   4   4      501.42      478.89      5.41 o 
   2   4   4       20.38       27.39      1.42 o 
   3   4   4      130.96      129.32      4.62 o 
   4   4   4        5.74       10.14      1.13 o 
   5   4   4       28.16       19.23      3.38 o 
   6   4   4      238.20      237.47      7.02 o 
   7   4   4      109.46      111.29     11.66 o 
  -9   5   4        4.59        5.89      3.02 o 
  -8   5   4        3.83        4.11      2.21 o 
  -7   5   4       32.17       33.58      2.86 o 
  -6   5   4      467.92      475.25     10.19 o 
  -5   5   4      397.89      392.10      5.12 o 
  -4   5   4      485.18      459.30      5.68 o 
  -3   5   4      797.94      822.64      8.14 o 
  -2   5   4     1073.72     1112.41      8.68 o 
  -1   5   4     2610.56     2669.73     33.67 o 
   0   5   4     1977.01     2047.00     14.52 o 
   1   5   4     2431.52     2689.94     23.17 o 
   2   5   4       71.18       58.22      1.82 o 
   3   5   4      274.54      275.83      4.93 o 
   4   5   4      127.67      133.99      4.38 o 
   5   5   4     1078.49     1126.65     21.37 o 
   6   5   4      112.44      108.23      8.45 o 
   7   5   4      282.68      286.06     10.45 o 
  -9   6   4       71.65       59.28      6.75 o 
  -8   6   4      421.40      433.34     14.79 o 
  -7   6   4        5.66        8.90      1.80 o 
  -6   6   4       60.57       65.44      3.57 o 
  -5   6   4      161.30      170.95      4.38 o 
  -4   6   4      588.98      590.04      7.75 o 
  -3   6   4     1005.73     1081.49      8.63 o 
  -2   6   4     2357.42     2419.45     21.13 o 
  -1   6   4      718.26      707.14     10.28 o 
   0   6   4      507.51      579.57      6.96 o 
   1   6   4     1802.74     1872.63     16.55 o 
   2   6   4        0.88        2.70      0.84 o 
   3   6   4        2.34        5.81      1.51 o 
   4   6   4      224.04      221.66      4.80 o 
   5   6   4       12.23        8.97      1.58 o 
   6   6   4       10.98       10.63      2.64 o 
   7   6   4       21.61       19.40      2.82 o 
  -8   7   4      110.27      109.73      7.56 o 
  -7   7   4        1.88        4.69      1.43 o 
  -6   7   4     1080.79     1081.01     17.11 o 
  -5   7   4      571.19      560.05      9.86 o 
  -4   7   4        2.15        4.52      1.23 o 
  -3   7   4       17.09       12.54      1.02 o 
  -2   7   4        5.81        1.28      1.04 o 
  -1   7   4     1851.97     1929.50     17.08 o 
   0   7   4      102.01       96.90      2.43 o 
   1   7   4      331.39      351.22      4.46 o 
   2   7   4       69.33       73.52      2.40 o 
   3   7   4        4.98        8.13      1.20 o 
   4   7   4      159.16      163.08      4.05 o 
   5   7   4       14.41        8.54      3.36 o 
   6   7   4      642.78      701.28     17.66 o 
   7   7   4       17.81        1.52      2.62 o 
  -8   8   4       23.40       34.48      5.97 o 
  -7   8   4       43.89       40.97      3.66 o 
  -6   8   4       10.92       11.58      1.19 o 
  -5   8   4       98.04       91.36      3.72 o 
  -4   8   4      269.18      250.83      4.60 o 
  -3   8   4        2.74        4.37      0.95 o 
  -2   8   4       18.57       16.54      1.03 o 
  -1   8   4      162.35      173.10      3.99 o 
   0   8   4       71.44       81.85      2.44 o 
   1   8   4      584.53      587.79      5.21 o 
   2   8   4       98.70      104.88      3.06 o 
   3   8   4        4.17        4.47      1.17 o 
   4   8   4      183.47      180.98      7.95 o 
   5   8   4      208.48      181.77      6.17 o 
   6   8   4      439.74      459.75     12.41 o 
   7   8   4       13.22       22.35      3.27 o 
  -8   9   4      409.34      414.05     16.84 o 
  -7   9   4      319.76      321.36     12.44 o 
  -6   9   4      323.13      305.05      6.22 o 
  -5   9   4        4.50        3.83      1.92 o 
  -4   9   4       51.09       58.30      2.26 o 
  -3   9   4       23.07       18.90      1.27 o 
  -2   9   4      143.71      156.72      4.19 o 
  -1   9   4      257.77      271.53      4.13 o 
   0   9   4      440.71      473.63      4.76 o 
   1   9   4      169.36      172.24      4.33 o 
   2   9   4     1027.45     1129.60     13.01 o 
   3   9   4      498.59      518.50      8.91 o 
   4   9   4      102.32      107.40      5.18 o 
   5   9   4      293.53      308.74     10.79 o 
   6   9   4      169.26      176.47      7.67 o 
   7   9   4        0.22        4.33      2.00 o 
  -8  10   4        5.50        6.22      1.71 o 
  -7  10   4       37.63       38.87      4.35 o 
  -6  10   4      398.72      407.81      9.81 o 
  -5  10   4       30.43       33.66      2.37 o 
  -4  10   4        2.64        4.69      1.19 o 
  -3  10   4      168.33      175.37      3.35 o 
  -2  10   4      549.57      595.05      7.01 o 
  -1  10   4     1512.56     1546.81     15.50 o 
   0  10   4       19.17       16.69      1.45 o 
   1  10   4      252.05      250.69      4.25 o 
   2  10   4       90.01       98.57      2.98 o 
   3  10   4       87.91       91.73      3.06 o 
   4  10   4      191.67      213.84      5.35 o 
   5  10   4      263.09      254.10      7.75 o 
   6  10   4      319.28      339.49      9.80 o 
   7  10   4        0.02        3.71      2.88 o 
  -8  11   4        0.33        2.84      1.86 o 
  -7  11   4       91.85       91.37      4.63 o 
  -6  11   4      507.97      511.62     12.13 o 
  -5  11   4        4.62        2.97      1.73 o 
  -4  11   4       18.19       14.67      1.25 o 
  -3  11   4      200.51      207.40      3.76 o 
  -2  11   4     1245.53     1264.36     14.59 o 
  -1  11   4      479.51      475.06      6.80 o 
   0  11   4       75.75       74.76      3.30 o 
   1  11   4      114.27      122.75      4.19 o 
   2  11   4      200.00      215.45      4.56 o 
   3  11   4      454.57      480.34      8.29 o 
   4  11   4      106.99      101.88      4.35 o 
   5  11   4        2.78        3.12      1.58 o 
   6  11   4        0.10        2.52      4.65 o 
  -8  12   4      131.86      119.21      6.55 o 
  -7  12   4        0.06        4.27      2.01 o 
  -6  12   4       29.55       32.42      3.47 o 
  -5  12   4       95.20       80.48      4.65 o 
  -4  12   4      522.58      518.65      9.90 o 
  -3  12   4       21.22       20.63      1.76 o 
  -2  12   4       82.93       87.04      2.93 o 
  -1  12   4      227.95      238.52      4.44 o 
   0  12   4      396.98      386.04      5.47 o 
   1  12   4       25.60       27.60      1.62 o 
   2  12   4       24.78       19.94      2.24 o 
   3  12   4        0.27        1.65      0.68 o 
   4  12   4       77.28       83.78      2.83 o 
   5  12   4        2.82        1.91      3.00 o 
   6  12   4       11.00       12.80      2.36 o 
  -7  13   4       42.16       41.45      4.36 o 
  -6  13   4      611.02      626.01     16.30 o 
  -5  13   4       58.70       45.37      3.64 o 
  -4  13   4        3.57        5.02      0.98 o 
  -3  13   4       25.27       20.75      1.67 o 
  -2  13   4      370.53      389.87      7.23 o 
  -1  13   4     1891.53     1917.20     36.53 o 
   0  13   4      192.31      183.36      4.07 o 
   1  13   4      619.52      614.21      8.18 o 
   2  13   4      222.19      232.78      4.83 o 
   3  13   4      654.63      672.64      9.52 o 
   4  13   4      133.79      127.38      6.35 o 
   5  13   4       72.44       68.90      7.66 o 
   6  13   4        6.06        5.35      2.65 o 
  -7  14   4       29.43       31.80      3.99 o 
  -6  14   4        6.75        7.15      3.06 o 
  -5  14   4      512.43      524.68     12.39 o 
  -4  14   4      259.11      246.71      5.56 o 
  -3  14   4      269.90      275.01      6.23 o 
  -2  14   4        2.58        3.19      2.28 o 
  -1  14   4      345.28      337.29      6.64 o 
   0  14   4      392.21      398.87      7.15 o 
   1  14   4      316.37      324.46      7.16 o 
   2  14   4      772.28      765.35     12.49 o 
   3  14   4      324.92      342.01      7.49 o 
   4  14   4      282.21      288.79      9.60 o 
   5  14   4        1.73        6.46      2.51 o 
   6  14   4      134.49      142.80     12.16 o 
  -7  15   4      159.96      152.54      7.91 o 
  -6  15   4       31.06       23.28      4.76 o 
  -5  15   4       65.72       62.10      4.32 o 
  -4  15   4      710.21      695.60     15.31 o 
  -3  15   4      109.06      107.96      3.49 o 
  -2  15   4      204.48      216.94      7.13 o 
  -1  15   4      353.12      342.03      7.40 o 
   0  15   4      244.99      246.56      5.58 o 
   1  15   4      986.78      976.01     15.48 o 
   2  15   4      237.72      221.01      5.34 o 
   3  15   4        1.02        3.63      1.29 o 
   4  15   4        0.56        2.08      1.23 o 
   5  15   4        0.63        3.68      1.95 o 
  -6  16   4        6.35        7.64      2.68 o 
  -5  16   4      147.94      159.05      7.09 o 
  -4  16   4       14.76       13.84      2.58 o 
  -3  16   4       64.52       65.27      3.36 o 
  -2  16   4      206.93      188.97      5.96 o 
  -1  16   4      346.69      345.55      7.78 o 
   0  16   4        3.19        5.65      1.09 o 
   1  16   4       14.61       11.22      1.81 o 
   2  16   4       10.70       14.56      2.31 o 
   3  16   4      206.06      195.32      7.08 o 
   4  16   4        4.45        5.94      2.25 o 
   5  16   4       25.90       12.58      3.90 o 
  -6  17   4        4.49        2.29      3.20 o 
  -5  17   4      135.39      132.72      6.40 o 
  -4  17   4      291.31      281.51      7.63 o 
  -3  17   4      567.47      566.07     13.18 o 
  -2  17   4       47.48       50.62      3.65 o 
  -1  17   4      594.50      609.71     13.59 o 
   0  17   4       15.53        9.18      1.40 o 
   1  17   4      413.40      399.86      8.90 o 
   2  17   4        9.66        8.34      1.65 o 
   3  17   4       65.33       69.55      6.67 o 
   4  17   4        4.38        6.20      3.14 o 
  -5  18   4        0.11        2.81      1.97 o 
  -4  18   4       45.35       55.57      6.70 o 
  -3  18   4        9.14        9.95      2.24 o 
  -2  18   4       44.46       54.40      4.02 o 
  -1  18   4        1.43        3.64      1.17 o 
   0  18   4       46.63       48.69      3.70 o 
   1  18   4        1.07        1.07      1.75 o 
   2  18   4        7.68        5.62      2.30 o 
   3  18   4       79.13       72.88      5.64 o 
   4  18   4        2.02        7.62      4.10 o 
  -5  19   4        1.55        6.23      2.20 o 
  -4  19   4        0.30        0.78      4.29 o 
  -3  19   4       95.00       97.09      4.61 o 
  -2  19   4        4.37        4.97      1.93 o 
  -1  19   4      252.21      252.47      7.84 o 
   0  19   4       72.27       57.21      5.37 o 
   1  19   4        0.49        2.73      1.46 o 
   2  19   4       15.70       14.07      3.87 o 
   3  19   4        2.49        2.24      1.51 o 
   4  19   4       30.08       33.31     10.47 o 
  -4  20   4        1.80        5.94      1.72 o 
  -3  20   4        4.70        4.69      5.23 o 
  -2  20   4        0.58        2.44      3.56 o 
  -1  20   4        9.31        7.51      2.13 o 
   0  20   4       42.58       44.62      6.79 o 
   1  20   4      273.93      294.69      9.00 o 
   2  20   4        3.76        8.04      2.10 o 
   3  20   4       52.28       59.37      6.81 o 
  -4  21   4       57.22       62.90      8.38 o 
  -3  21   4       37.15       37.62      4.52 o 
  -2  21   4        4.72        8.40      2.59 o 
  -1  21   4      123.46      118.15      6.59 o 
   0  21   4       24.23       21.41      4.04 o 
   1  21   4        0.30        2.35      1.90 o 
   2  21   4       20.82       24.70      3.30 o 
  -2  22   4      109.11      100.73      6.45 o 
  -1  22   4       16.98       17.85      3.42 o 
   0  22   4      266.82      270.64     12.36 o 
   1  22   4      115.37      112.78      6.53 o 
  -9   1   5       66.03       88.14      6.74 o 
  -8   1   5      178.11      180.07      7.31 o 
  -7   1   5        3.40        7.47      1.60 o 
  -6   1   5       84.46       82.53      3.98 o 
  -5   1   5      396.44      357.12      4.82 o 
  -4   1   5      657.22      633.81      7.26 o 
  -3   1   5       79.65       87.81      2.55 o 
  -2   1   5      300.12      292.00      4.23 o 
  -1   1   5      994.83     1058.05     11.99 o 
   0   1   5      382.47      392.50      4.18 o 
   1   1   5      169.47      168.29      3.52 o 
   2   1   5      969.58     1009.95      8.96 o 
   3   1   5       23.91       22.87      1.42 o 
   4   1   5     1532.53     1538.38     18.74 o 
   5   1   5        3.84        5.09      0.70 o 
   6   1   5       58.40       68.60     15.35 o 
   7   1   5        4.16       13.29      4.65 o 
  -9   2   5       73.40       62.93      7.28 o 
  -8   2   5      241.08      223.27      8.54 o 
  -7   2   5      579.23      552.56     12.57 o 
  -6   2   5      163.36      143.90      5.79 o 
  -5   2   5      106.28       99.51      3.12 o 
  -4   2   5      173.32      185.35      4.83 o 
  -3   2   5        5.09        4.10      0.84 o 
  -2   2   5     1470.27     1580.78     14.07 o 
  -1   2   5        5.75       10.09      0.62 o 
   0   2   5       79.37       75.27      1.93 o 
   1   2   5      105.03       86.32      2.16 o 
   2   2   5      283.25      281.16      3.62 o 
   3   2   5      235.52      243.92      2.98 o 
   4   2   5     2015.42     2062.35     24.68 o 
   5   2   5      485.89      495.31     12.08 o 
   6   2   5      499.03      515.56     15.27 o 
   7   2   5       24.67       17.68      3.20 o 
  -9   3   5      138.00      144.35      7.47 o 
  -8   3   5       27.49       32.26      3.55 o 
  -7   3   5        9.02        6.71      1.05 o 
  -6   3   5       18.08       18.53      2.13 o 
  -5   3   5      413.00      405.43      5.32 o 
  -4   3   5       21.39       16.39      1.45 o 
  -3   3   5     1458.34     1543.64     11.46 o 
  -2   3   5        0.47        0.29      0.85 o 
  -1   3   5      116.53       97.35      3.00 o 
   0   3   5     1275.69     1348.87     12.10 o 
   1   3   5     1098.21     1180.20      8.57 o 
   2   3   5       25.51       18.90      1.07 o 
   3   3   5       47.06       45.83      2.23 o 
   4   3   5      139.55      152.37      3.87 o 
   5   3   5        0.18        1.27      1.50 o 
   6   3   5       37.56       32.85      4.17 o 
   7   3   5       32.83       39.78      6.72 o 
  -9   4   5        0.02        3.39      2.42 o 
  -8   4   5       15.28       12.49      2.05 o 
  -7   4   5       13.65       16.47      2.84 o 
  -6   4   5      279.01      287.58      5.99 o 
  -5   4   5      297.01      299.47      5.91 o 
  -4   4   5      502.85      528.06      6.34 o 
  -3   4   5     2024.66     2066.01     18.86 o 
  -2   4   5      224.20      264.20      6.85 o 
  -1   4   5      743.24      827.77     10.36 o 
   0   4   5       51.34       50.24      1.49 o 
   1   4   5      509.73      533.75      4.65 o 
   2   4   5       47.96       48.57      1.73 o 
   3   4   5        6.08        5.43      0.98 o 
   4   4   5       16.51       13.60      1.83 o 
   5   4   5      248.01      269.45      7.46 o 
   6   4   5      123.02      122.10      5.59 o 
   7   4   5       17.55       18.12      6.46 o 
  -8   5   5      116.02      101.21      6.31 o 
  -7   5   5        5.44        6.40      1.45 o 
  -6   5   5      179.84      170.35      5.17 o 
  -5   5   5      841.96      854.66     14.33 o 
  -4   5   5     1096.81     1084.50     12.66 o 
  -3   5   5      250.55      251.33      5.82 o 
  -2   5   5      222.95      263.92      5.30 o 
  -1   5   5     3327.44     3444.53     40.49 o 
   0   5   5       80.77       63.03      1.71 o 
   1   5   5      146.08      151.01      3.74 o 
   2   5   5      238.06      242.36      4.76 o 
   3   5   5        4.04        6.40      1.23 o 
   4   5   5      246.60      227.09      5.34 o 
   5   5   5        1.23        2.70      2.20 o 
   6   5   5      519.18      548.91     20.58 o 
   7   5   5       10.01       11.75      4.62 o 
  -8   6   5     1564.82     1579.68     52.25 o 
  -7   6   5      142.11      155.48      5.10 o 
  -6   6   5      409.12      383.68      7.50 o 
  -5   6   5       16.67       16.18      1.30 o 
  -4   6   5        1.54        4.33      0.72 o 
  -3   6   5      170.35      170.77      4.72 o 
  -2   6   5      385.33      378.91      4.01 o 
  -1   6   5      215.47      239.92      7.80 o 
   0   6   5       12.50        5.85      1.09 o 
   1   6   5       60.57       57.87      1.98 o 
   2   6   5       43.50       40.60      2.04 o 
   3   6   5     1825.48     1911.30     35.13 o 
   4   6   5     1287.32     1330.85     22.28 o 
   5   6   5        1.84        5.08      1.24 o 
   6   6   5        1.29        8.16      2.29 o 
   7   6   5        1.28       10.42      4.74 o 
  -8   7   5      202.74      213.55      7.35 o 
  -7   7   5      279.56      266.84      9.31 o 
  -6   7   5      144.67      131.68      4.91 o 
  -5   7   5       73.83       62.23      3.03 o 
  -4   7   5        3.47        5.18      0.83 o 
  -3   7   5     1032.37     1096.82     11.35 o 
  -2   7   5      938.43     1012.67      7.77 o 
  -1   7   5       58.91       79.26      2.36 o 
   0   7   5       84.72       78.72      2.27 o 
   1   7   5      207.77      196.06      3.32 o 
   2   7   5      181.39      193.18      2.86 o 
   3   7   5      655.17      661.29      9.46 o 
   4   7   5       22.29       20.83      3.31 o 
   5   7   5      403.74      420.22     11.75 o 
   6   7   5        8.47       10.49      2.72 o 
  -8   8   5      101.48       98.96      7.42 o 
  -7   8   5       97.51       99.30      6.90 o 
  -6   8   5        2.41        7.09      2.28 o 
  -5   8   5      462.98      435.69      8.00 o 
  -4   8   5      353.74      347.43      6.56 o 
  -3   8   5       22.66       29.46      1.77 o 
  -2   8   5        0.92        1.53      1.10 o 
  -1   8   5      490.09      589.33      7.26 o 
   0   8   5      235.54      237.29      3.35 o 
   1   8   5      165.10      162.75      2.87 o 
   2   8   5      609.34      614.10      6.56 o 
   3   8   5      620.13      637.54      9.17 o 
   4   8   5     1196.10     1210.40     17.38 o 
   5   8   5      351.96      368.51     13.61 o 
   6   8   5      171.20      190.80      7.74 o 
  -8   9   5      175.77      172.01      8.10 o 
  -7   9   5       28.69       33.91      3.94 o 
  -6   9   5       48.95       37.26      3.35 o 
  -5   9   5      311.51      336.76      6.11 o 
  -4   9   5      248.32      270.60      5.48 o 
  -3   9   5      440.67      466.00      5.79 o 
  -2   9   5       62.79       68.89      3.20 o 
  -1   9   5      354.83      393.23      5.37 o 
   0   9   5      108.89      118.73      4.50 o 
   1   9   5       77.68       82.29      3.49 o 
   2   9   5       30.02       35.12      1.99 o 
   3   9   5       41.76       30.25      1.83 o 
   4   9   5        4.05        3.73      1.71 o 
   5   9   5       16.79       10.47      3.31 o 
   6   9   5       24.36       22.86      4.17 o 
  -8  10   5        3.96        8.30      2.87 o 
  -7  10   5        6.65        8.81      2.87 o 
  -6  10   5       14.15       15.10      2.57 o 
  -5  10   5      309.08      305.98      6.74 o 
  -4  10   5      156.21      144.25      3.24 o 
  -3  10   5      139.63      137.50      3.64 o 
  -2  10   5      342.75      332.12      4.37 o 
  -1  10   5        1.52        3.33      0.62 o 
   0  10   5       33.35       36.41      2.01 o 
   1  10   5        0.56        3.08      0.64 o 
   2  10   5       92.23       77.94      3.50 o 
   3  10   5        0.82        4.51      0.88 o 
   4  10   5      193.86      206.47      5.76 o 
   5  10   5      358.18      379.69     10.76 o 
   6  10   5      263.83      281.63     13.98 o 
  -8  11   5       68.05       77.47      7.24 o 
  -7  11   5       35.69       37.52      4.14 o 
  -6  11   5      108.46      109.50      7.32 o 
  -5  11   5       96.59       91.83      4.28 o 
  -4  11   5       60.81       56.37      3.37 o 
  -3  11   5       20.41       18.83      1.32 o 
  -2  11   5      295.42      301.45      4.24 o 
  -1  11   5      389.47      424.84      5.29 o 
   0  11   5       90.14       91.53      2.74 o 
   1  11   5      347.70      362.82      6.72 o 
   2  11   5      794.22      761.38     12.42 o 
   3  11   5      580.23      577.15      7.66 o 
   4  11   5      470.18      466.50     12.81 o 
   5  11   5       19.36       20.78      3.31 o 
   6  11   5        0.15        0.30      2.57 o 
  -7  12   5       37.14       39.20      3.57 o 
  -6  12   5        0.01        6.02      1.91 o 
  -5  12   5       10.49       13.24      1.62 o 
  -4  12   5       36.15       39.03      3.62 o 
  -3  12   5        2.94        6.32      0.81 o 
  -2  12   5       26.14       23.25      2.15 o 
  -1  12   5      668.56      684.36     11.64 o 
   0  12   5      605.88      601.43     10.40 o 
   1  12   5      977.69      989.31     11.25 o 
   2  12   5      592.11      563.92     10.94 o 
   3  12   5       40.56       35.48      2.55 o 
   4  12   5      465.48      488.75     21.20 o 
   5  12   5        5.67        5.47      3.14 o 
   6  12   5        7.36       11.21      3.43 o 
  -7  13   5        4.89        8.51      2.28 o 
  -6  13   5      442.53      422.33     13.86 o 
  -5  13   5        6.87        6.71      1.45 o 
  -4  13   5     1059.85     1067.45     15.66 o 
  -3  13   5      318.39      297.06      6.39 o 
  -2  13   5        6.93        5.16      1.64 o 
  -1  13   5       11.77       12.05      1.76 o 
   0  13   5       88.48       92.24      4.42 o 
   1  13   5      105.37      114.02      4.48 o 
   2  13   5      312.49      338.40      5.74 o 
   3  13   5       86.42       87.00      4.77 o 
   4  13   5       17.00       16.13      4.89 o 
   5  13   5      121.20      134.93      8.04 o 
  -7  14   5       72.82       81.59      6.31 o 
  -6  14   5        5.06        8.33      2.51 o 
  -5  14   5       13.37       10.68      1.97 o 
  -4  14   5       37.15       37.75      3.51 o 
  -3  14   5        0.00        0.78      2.21 o 
  -2  14   5      201.90      209.72      5.05 o 
  -1  14   5       19.03       21.94      1.91 o 
   0  14   5       22.61       18.05      1.71 o 
   1  14   5        1.76       -0.57      1.65 o 
   2  14   5      254.75      271.08      7.14 o 
   3  14   5       51.50       43.56      2.85 o 
   4  14   5       44.13       47.78      5.46 o 
   5  14   5        2.46        4.66      2.52 o 
  -6  15   5      236.67      240.77      8.14 o 
  -5  15   5      156.48      148.35      5.43 o 
  -4  15   5       29.45       35.22      3.46 o 
  -3  15   5      494.21      499.05     11.46 o 
  -2  15   5      189.82      199.20      4.78 o 
  -1  15   5      155.56      163.65      4.29 o 
   0  15   5      137.00      125.82      3.32 o 
   1  15   5       26.39       18.35      1.61 o 
   2  15   5        7.73        4.80      1.13 o 
   3  15   5       95.75      103.06      6.29 o 
   4  15   5      127.99      121.52      6.93 o 
   5  15   5       47.88       56.51      7.92 o 
  -6  16   5       31.34       35.77      5.21 o 
  -5  16   5       13.13        8.95      2.20 o 
  -4  16   5       34.46       31.20      3.14 o 
  -3  16   5      197.50      191.26      5.63 o 
  -2  16   5        6.95        6.10      1.09 o 
  -1  16   5     1381.70     1481.05     47.52 o 
   0  16   5       61.23       58.85      3.81 o 
   1  16   5     1115.71     1143.12     22.30 o 
   2  16   5      959.63      960.73     37.35 o 
   3  16   5       47.97       36.21      3.84 o 
   4  16   5       60.63       71.12      8.68 o 
  -6  17   5       37.31       31.79      4.61 o 
  -5  17   5       20.02       15.48      3.33 o 
  -4  17   5       68.74       59.54      5.09 o 
  -3  17   5      151.57      145.14      5.70 o 
  -2  17   5        4.20        3.65      1.96 o 
  -1  17   5      169.57      146.06      9.89 o 
   0  17   5        0.92        2.15      1.78 o 
   1  17   5      331.20      319.26      9.85 o 
   2  17   5       19.31       19.94      3.58 o 
   3  17   5       41.77       21.31      3.99 o 
   4  17   5        0.00        2.73      5.00 o 
  -5  18   5      114.74      117.00      6.22 o 
  -4  18   5       24.00       28.64      4.07 o 
  -3  18   5      184.08      171.64      6.21 o 
  -2  18   5       63.17       62.20      5.81 o 
  -1  18   5       66.80       69.62      6.34 o 
   0  18   5      124.91      136.75      5.34 o 
   1  18   5        1.73        3.37      2.93 o 
   2  18   5      272.33      266.93      8.22 o 
   3  18   5        1.45        3.65      2.24 o 
  -5  19   5      260.86      287.97     13.03 o 
  -4  19   5        0.16        3.43      2.07 o 
  -3  19   5      182.77      188.78      7.14 o 
  -2  19   5       83.87       83.09      5.14 o 
  -1  19   5        0.02        3.66      1.70 o 
   0  19   5        2.14        3.24      1.57 o 
   1  19   5        0.06        2.00      1.87 o 
   2  19   5       29.43       28.85      3.56 o 
   3  19   5       14.55        7.81      2.87 o 
  -4  20   5       65.85       54.59      7.59 o 
  -3  20   5       34.90       32.20      3.90 o 
  -2  20   5      193.01      222.00      7.66 o 
  -1  20   5      122.26      132.21      6.19 o 
   0  20   5       11.56       11.50      2.69 o 
   1  20   5        1.00        5.38      1.97 o 
   2  20   5       35.78       27.49      3.89 o 
  -3  21   5      531.39      583.13     24.49 o 
  -2  21   5      249.89      255.10     11.74 o 
  -1  21   5       31.46       29.36      5.89 o 
   0  21   5      105.34      104.06      6.13 o 
   1  21   5      114.05      113.67      6.35 o 
  -8   0   6       29.34       38.50      8.16 o 
  -7   0   6      109.98      103.73      7.94 o 
  -6   0   6       34.87       31.53      3.20 o 
  -5   0   6      645.98      566.02     16.31 o 
  -4   0   6     1199.95     1189.66     19.35 o 
  -3   0   6      371.39      416.08      8.94 o 
  -2   0   6       88.82       73.72      3.05 o 
  -1   0   6      757.58      702.31      7.91 o 
   0   0   6      106.89       97.98      3.63 o 
   1   0   6      372.05      371.39      6.33 o 
   2   0   6       74.60       66.30      3.13 o 
   3   0   6     1029.88     1058.26     16.06 o 
   4   0   6     1107.14     1177.16     19.30 o 
   5   0   6       67.62       70.86     11.33 o 
   6   0   6       73.14       95.59     14.73 o 
  -8   1   6        1.75        7.83      2.10 o 
  -7   1   6       65.84       52.18      3.73 o 
  -6   1   6       68.42       64.30      3.26 o 
  -5   1   6      124.98      114.88      4.29 o 
  -4   1   6       46.79       56.93      2.86 o 
  -3   1   6      144.56      151.59      4.06 o 
  -2   1   6      187.65      220.03      5.16 o 
  -1   1   6      284.36      268.01      4.21 o 
   0   1   6       41.73       39.50      1.50 o 
   1   1   6      880.05      835.22      8.66 o 
   2   1   6       40.31       48.82      1.78 o 
   3   1   6      671.73      662.73      7.53 o 
   4   1   6        0.56        1.73      1.06 o 
   5   1   6       80.19       88.60      9.07 o 
   6   1   6      376.32      397.39     16.39 o 
  -8   2   6      141.24      140.50      6.97 o 
  -7   2   6        3.76        5.34      1.24 o 
  -6   2   6        9.43        5.86      1.58 o 
  -5   2   6       63.00       79.86      3.56 o 
  -4   2   6      105.22      101.97      4.29 o 
  -3   2   6     1606.79     1715.87     16.76 o 
  -2   2   6      146.72      149.37      3.70 o 
  -1   2   6      540.98      526.39      4.94 o 
   0   2   6      568.12      598.73      5.04 o 
   1   2   6      634.79      658.52      7.10 o 
   2   2   6      210.62      207.55      2.94 o 
   3   2   6       41.79       38.10      1.96 o 
   4   2   6       80.08       70.59      3.40 o 
   5   2   6      421.59      425.81     15.01 o 
   6   2   6        0.28       12.92      4.06 o 
  -8   3   6       32.87       32.00      5.78 o 
  -7   3   6       96.66       96.55      5.91 o 
  -6   3   6       44.42       49.86      2.79 o 
  -5   3   6       17.07       17.54      1.70 o 
  -4   3   6        0.00        4.12      1.40 o 
  -3   3   6       81.78       79.55      2.46 o 
  -2   3   6       54.12       62.98      2.46 o 
  -1   3   6      224.92      230.32      6.33 o 
   0   3   6      153.29      157.53      4.05 o 
   1   3   6       17.60       21.18      1.29 o 
   2   3   6      179.28      184.17      2.79 o 
   3   3   6      143.45      137.27      2.43 o 
   4   3   6     1860.20     1938.92     25.95 o 
   5   3   6      249.21      247.03      9.37 o 
   6   3   6       30.45       36.75      6.93 o 
  -8   4   6        2.73        6.79      1.99 o 
  -7   4   6      453.63      426.69     13.88 o 
  -6   4   6       52.73       49.90      3.06 o 
  -5   4   6       33.86       37.31      2.28 o 
  -4   4   6      406.09      424.43      5.19 o 
  -3   4   6      163.31      154.30      2.67 o 
  -2   4   6      172.07      192.82      4.80 o 
  -1   4   6      521.94      544.02      6.71 o 
   0   4   6      109.95      115.41      3.15 o 
   1   4   6      480.16      486.32      6.17 o 
   2   4   6       26.91       31.35      1.45 o 
   3   4   6      581.77      582.88     10.59 o 
   4   4   6      733.49      751.54     14.29 o 
   5   4   6       98.22      104.53      6.94 o 
   6   4   6      344.59      341.71     14.70 o 
  -8   5   6      620.19      610.15     16.15 o 
  -7   5   6      113.67       98.75      6.03 o 
  -6   5   6        7.79        7.88      1.65 o 
  -5   5   6       61.33       63.42      3.41 o 
  -4   5   6      180.92      196.98      3.20 o 
  -3   5   6      149.78      153.41      2.74 o 
  -2   5   6      498.60      573.44      7.84 o 
  -1   5   6      371.91      402.68      6.57 o 
   0   5   6      111.16      100.07      2.85 o 
   1   5   6        0.00        2.25      1.42 o 
   2   5   6        6.30        2.30      1.17 o 
   3   5   6        0.75        5.48      1.09 o 
   4   5   6      253.70      257.55      6.54 o 
   5   5   6        2.96        4.50      1.54 o 
   6   5   6       28.78       28.25      7.23 o 
  -8   6   6       19.97       11.84      2.76 o 
  -7   6   6       17.77       10.14      3.49 o 
  -6   6   6      176.26      154.54      4.81 o 
  -5   6   6        4.57        8.49      1.70 o 
  -4   6   6       47.99       46.32      2.18 o 
  -3   6   6      233.83      236.79      3.59 o 
  -2   6   6      477.91      525.20      8.10 o 
  -1   6   6     1061.25     1085.11     13.20 o 
   0   6   6      166.81      184.77      2.89 o 
   1   6   6        1.29        3.82      0.78 o 
   2   6   6       44.55       51.42      2.18 o 
   3   6   6        0.16        2.63      1.35 o 
   4   6   6        9.31        7.62      1.29 o 
   5   6   6       45.53       40.60      4.37 o 
   6   6   6        0.63        5.21      4.53 o 
  -8   7   6      378.97      396.06     16.23 o 
  -7   7   6       33.38       31.03      4.15 o 
  -6   7   6      105.31      103.35      3.67 o 
  -5   7   6       85.06       84.06      3.92 o 
  -4   7   6        2.50        3.43      1.01 o 
  -3   7   6      196.17      184.61      2.72 o 
  -2   7   6      244.84      247.21      4.95 o 
  -1   7   6       40.04       43.72      3.07 o 
   0   7   6       79.13       76.35      3.21 o 
   1   7   6       29.43       32.25      1.52 o 
   2   7   6      147.72      140.38      2.61 o 
   3   7   6      524.77      482.09      8.59 o 
   4   7   6       67.12       73.25      6.18 o 
   5   7   6       28.31       33.36      3.58 o 
   6   7   6        4.59        8.46      2.26 o 
  -8   8   6       45.52       49.41      5.58 o 
  -7   8   6       92.82       98.93      5.20 o 
  -6   8   6        4.39        4.43      1.95 o 
  -5   8   6       13.25        9.11      1.58 o 
  -4   8   6       22.23       17.79      1.38 o 
  -3   8   6       88.32       95.95      3.76 o 
  -2   8   6      214.20      202.29      4.50 o 
  -1   8   6      173.72      198.83      4.44 o 
   0   8   6      170.40      161.47      3.30 o 
   1   8   6       22.12       20.29      1.43 o 
   2   8   6        0.13        4.67      1.51 o 
   3   8   6     1917.41     1967.81     26.56 o 
   4   8   6      390.65      368.88      9.04 o 
   5   8   6      259.39      268.24      9.52 o 
   6   8   6      162.31      165.40     12.05 o 
  -8   9   6      318.88      352.71     15.47 o 
  -7   9   6        1.18        0.99      1.81 o 
  -6   9   6      128.26      107.63      7.15 o 
  -5   9   6       59.03       54.95      3.44 o 
  -4   9   6      121.15      117.91      3.79 o 
  -3   9   6      456.90      445.64      7.91 o 
  -2   9   6      598.74      617.06     11.32 o 
  -1   9   6      754.01      777.50      7.75 o 
   0   9   6      176.10      165.33      3.53 o 
   1   9   6        7.33        5.74      0.71 o 
   2   9   6      777.95      763.99     11.59 o 
   3   9   6      153.35      154.61      2.95 o 
   4   9   6       45.90       42.78      3.34 o 
   5   9   6       12.05        9.63      3.01 o 
   6   9   6      134.54      145.48      8.85 o 
  -8  10   6       69.65       66.19      7.09 o 
  -7  10   6        0.06        5.55      1.61 o 
  -6  10   6        5.70        5.98      1.34 o 
  -5  10   6      485.10      435.44     10.09 o 
  -4  10   6      750.07      725.34     13.92 o 
  -3  10   6       10.72        8.62      1.50 o 
  -2  10   6        2.27        2.44      0.64 o 
  -1  10   6       37.20       37.37      2.00 o 
   0  10   6      319.93      322.05      6.01 o 
   1  10   6       75.86       70.19      3.30 o 
   2  10   6      240.63      226.85      4.26 o 
   3  10   6      468.26      428.36      8.03 o 
   4  10   6       36.61       38.02      3.57 o 
   5  10   6        0.48        8.99      3.79 o 
  -7  11   6       17.05        7.76      3.61 o 
  -6  11   6      286.83      306.87      9.20 o 
  -5  11   6       96.36       92.75      5.60 o 
  -4  11   6       79.89       79.43      4.32 o 
  -3  11   6       19.19       16.73      1.59 o 
  -2  11   6       40.24       34.24      2.13 o 
  -1  11   6       14.22        4.68      1.01 o 
   0  11   6      511.12      539.18      8.62 o 
   1  11   6      514.21      486.94      7.93 o 
   2  11   6       85.02       95.58      3.17 o 
   3  11   6      114.90       95.12      5.06 o 
   4  11   6       37.76       39.65      5.28 o 
   5  11   6       59.07       74.84      6.92 o 
  -7  12   6       71.96       76.99      5.56 o 
  -6  12   6      167.90      147.80      5.55 o 
  -5  12   6       82.89       72.72      4.78 o 
  -4  12   6       87.33       89.49      3.26 o 
  -3  12   6       36.80       42.11      2.65 o 
  -2  12   6      245.99      268.13      5.19 o 
  -1  12   6        4.67        3.96      0.99 o 
   0  12   6        6.84        8.52      1.42 o 
   1  12   6        6.19        4.59      1.77 o 
   2  12   6       41.78       49.72      3.93 o 
   3  12   6      122.56      120.76      5.78 o 
   4  12   6       19.38       17.92      2.93 o 
   5  12   6       31.30       24.37      4.63 o 
  -7  13   6       11.63        8.49      2.85 o 
  -6  13   6      232.59      234.57      7.87 o 
  -5  13   6        1.62        4.19      1.46 o 
  -4  13   6       13.87       13.50      2.57 o 
  -3  13   6      103.52      100.07      3.06 o 
  -2  13   6      291.65      298.18     10.29 o 
  -1  13   6      639.11      638.33     10.55 o 
   0  13   6        0.98        1.37      0.75 o 
   1  13   6       23.14       24.57      1.61 o 
   2  13   6      199.84      214.73      5.25 o 
   3  13   6       54.48       59.98      5.47 o 
   4  13   6        8.90        8.08      3.54 o 
   5  13   6       17.36        9.36      3.12 o 
  -6  14   6        7.90        7.03      2.64 o 
  -5  14   6       20.16       20.63      2.90 o 
  -4  14   6      110.04      122.36      7.04 o 
  -3  14   6      964.05      983.77     20.58 o 
  -2  14   6       39.16       37.95      3.68 o 
  -1  14   6      477.99      500.52      7.78 o 
   0  14   6       36.76       37.16      2.66 o 
   1  14   6      257.60      250.90      6.16 o 
   2  14   6      600.61      611.46     17.42 o 
   3  14   6        0.00        1.39      3.24 o 
   4  14   6       11.60        9.79      3.28 o 
  -6  15   6       58.72       69.35      5.58 o 
  -5  15   6       77.57       87.56      5.21 o 
  -4  15   6      766.70      752.16     16.77 o 
  -3  15   6        1.62        2.07      1.43 o 
  -2  15   6       60.03       57.15      3.92 o 
  -1  15   6      279.04      275.07      7.09 o 
   0  15   6       23.30       15.87      2.34 o 
   1  15   6      377.20      354.72     10.56 o 
   2  15   6       59.72       54.06      4.61 o 
   3  15   6       66.07       72.64      8.56 o 
   4  15   6       25.09       18.32      5.16 o 
  -6  16   6       18.00       13.69      5.10 o 
  -5  16   6       25.97       19.93      4.45 o 
  -4  16   6      171.62      194.79      9.11 o 
  -3  16   6        9.27        5.95      2.54 o 
  -2  16   6        0.25        3.60      3.64 o 
  -1  16   6      271.12      267.85      9.08 o 
   0  16   6      127.10      122.50      6.38 o 
   1  16   6       67.78       55.56      4.67 o 
   2  16   6       27.36       26.57      2.92 o 
   3  16   6        0.75        2.67      2.37 o 
   4  16   6        4.82        8.42      3.06 o 
  -5  17   6       57.33       51.06      5.46 o 
  -4  17   6      116.00      106.98      7.60 o 
  -3  17   6      220.72      236.50      8.82 o 
  -2  17   6        5.43        3.65      1.27 o 
  -1  17   6       73.15       74.22      7.68 o 
   0  17   6        8.40        8.75      2.18 o 
   1  17   6       92.50       89.87      4.01 o 
   2  17   6       38.67       36.29      3.70 o 
   3  17   6        1.02        5.13      2.39 o 
  -5  18   6       80.16       82.39      7.78 o 
  -4  18   6        3.82        7.35      2.14 o 
  -3  18   6       12.77        9.45      2.93 o 
  -2  18   6      282.77      319.24     13.70 o 
  -1  18   6      444.95      474.90     15.75 o 
   0  18   6      110.56      121.53      5.50 o 
   1  18   6        3.25        4.11      2.35 o 
   2  18   6      462.04      482.47     26.37 o 
  -4  19   6       16.77       12.47      3.06 o 
  -3  19   6        4.95        3.46      1.69 o 
  -2  19   6        0.91        3.23      3.12 o 
  -1  19   6       19.08       12.12      2.40 o 
   0  19   6      381.04      408.71     12.62 o 
   1  19   6      241.05      236.27     10.49 o 
   2  19   6       46.67       63.29      7.70 o 
  -3  20   6        0.22        4.36      4.18 o 
  -2  20   6       25.01       25.86      5.97 o 
  -1  20   6       94.05      103.91      7.99 o 
   0  20   6       24.67       24.12      3.50 o 
   1  20   6       73.98       76.01      7.23 o 
  -8   1   7        0.80        6.81      2.17 o 
  -7   1   7      991.71      958.17     19.08 o 
  -6   1   7     1048.45     1024.00     19.48 o 
  -5   1   7       15.46       15.23      1.43 o 
  -4   1   7      305.27      288.57      5.53 o 
  -3   1   7        2.36        6.14      1.18 o 
  -2   1   7       72.57       77.45      3.23 o 
  -1   1   7     1349.88     1426.97     18.30 o 
   0   1   7     1000.65      994.58     11.41 o 
   1   1   7      364.32      350.80      6.27 o 
   2   1   7      142.84      147.00      2.63 o 
   3   1   7       12.16        7.32      1.16 o 
   4   1   7        6.45       13.45      2.44 o 
   5   1   7        8.68        9.30      4.91 o 
   6   1   7       16.15       14.42      5.40 o 
  -8   2   7      129.40      132.79      6.68 o 
  -7   2   7       73.57       78.37      7.11 o 
  -6   2   7        3.10        4.46      0.86 o 
  -5   2   7       30.11       33.10      2.11 o 
  -4   2   7     1154.20     1192.20     19.34 o 
  -3   2   7      660.87      691.60      8.61 o 
  -2   2   7       25.31       24.94      1.98 o 
  -1   2   7       85.77       93.53      4.08 o 
   0   2   7      149.43      151.28      3.74 o 
   1   2   7      903.81      941.65     15.26 o 
   2   2   7       25.27       20.93      1.39 o 
   3   2   7       86.75       81.02      3.33 o 
   4   2   7       71.27       69.64      4.40 o 
   5   2   7        3.72        8.79      5.01 o 
   6   2   7      304.26      361.48     22.51 o 
  -8   3   7       43.78       45.29      4.98 o 
  -7   3   7        0.18        1.90      2.41 o 
  -6   3   7        2.06       -0.85      2.05 o 
  -5   3   7      173.91      197.08      5.16 o 
  -4   3   7        0.20        5.12      0.89 o 
  -3   3   7      388.93      348.18      4.13 o 
  -2   3   7      163.35      161.56      3.73 o 
  -1   3   7       22.82       22.90      1.63 o 
   0   3   7      113.97      136.47      3.47 o 
   1   3   7       26.84       25.79      1.61 o 
   2   3   7      736.16      744.17     11.16 o 
   3   3   7        3.35        1.93      0.85 o 
   4   3   7      247.49      232.87      6.02 o 
   5   3   7      161.65      142.95      7.10 o 
   6   3   7      107.44       99.81      8.90 o 
  -8   4   7       35.39       36.78      5.80 o 
  -7   4   7      120.21      121.60      4.84 o 
  -6   4   7       20.73       12.77      2.09 o 
  -5   4   7       16.18       11.65      1.33 o 
  -4   4   7      158.13      151.15      2.96 o 
  -3   4   7      194.78      206.37      5.12 o 
  -2   4   7     2241.08     2307.85     32.74 o 
  -1   4   7        3.32        7.81      1.54 o 
   0   4   7        1.56        4.32      1.26 o 
   1   4   7      173.98      156.52      3.38 o 
   2   4   7      534.58      530.23      8.24 o 
   3   4   7       50.81       40.98      1.86 o 
   4   4   7       29.61       28.45      3.58 o 
   5   4   7        8.82       10.23      3.87 o 
   6   4   7       89.19       93.93      8.15 o 
  -8   5   7       17.98       19.64      5.78 o 
  -7   5   7        0.43        2.80      2.55 o 
  -6   5   7       85.59       67.92      3.95 o 
  -5   5   7       32.38       42.09      2.37 o 
  -4   5   7      109.35      116.87      3.40 o 
  -3   5   7      267.17      262.83      6.16 o 
  -2   5   7      401.39      431.27      6.28 o 
  -1   5   7       64.14       67.89      2.79 o 
   0   5   7      232.38      235.79      4.47 o 
   1   5   7        4.42        3.91      0.77 o 
   2   5   7       66.87       66.64      3.09 o 
   3   5   7        0.15        2.96      1.46 o 
   4   5   7       15.49       11.92      2.24 o 
   5   5   7       78.00       80.24      6.71 o 
  -8   6   7      168.69      134.46      7.09 o 
  -7   6   7      536.45      521.19     16.48 o 
  -6   6   7       25.14       17.44      3.05 o 
  -5   6   7      573.88      554.03      8.11 o 
  -4   6   7       38.61       29.02      1.96 o 
  -3   6   7      142.92      125.57      5.20 o 
  -2   6   7       84.06       82.83      3.77 o 
  -1   6   7      281.89      284.95      6.45 o 
   0   6   7      136.74      141.08      3.05 o 
   1   6   7      100.17       97.86      2.31 o 
   2   6   7      643.36      607.79      8.51 o 
   3   6   7      325.79      288.27      7.31 o 
   4   6   7       58.92       64.05      6.64 o 
   5   6   7       33.78       26.45      6.85 o 
  -8   7   7      116.04      122.38      6.69 o 
  -7   7   7        6.88        9.29      3.32 o 
  -6   7   7       35.78       37.46      5.39 o 
  -5   7   7       38.46       44.36      2.54 o 
  -4   7   7      230.35      224.89      4.42 o 
  -3   7   7       24.84       19.69      2.37 o 
  -2   7   7      319.41      352.44      7.78 o 
  -1   7   7      247.57      261.00      6.05 o 
   0   7   7       89.55       79.18      3.31 o 
   1   7   7        2.56        3.51      1.08 o 
   2   7   7        1.01        3.09      1.39 o 
   3   7   7        2.24        6.16      1.25 o 
   4   7   7       35.16       33.94      4.00 o 
   5   7   7       54.31       64.35      7.76 o 
  -8   8   7       27.08       22.19      4.56 o 
  -7   8   7       47.33       50.87      5.02 o 
  -6   8   7       52.60       57.43      3.97 o 
  -5   8   7      152.32      139.44      3.83 o 
  -4   8   7      244.80      231.47      4.51 o 
  -3   8   7      202.80      225.04      5.87 o 
  -2   8   7      127.39      112.87      3.29 o 
  -1   8   7      313.91      318.22      5.69 o 
   0   8   7       13.87       11.14      1.37 o 
   1   8   7       44.56       52.12      2.54 o 
   2   8   7      226.36      200.50      3.30 o 
   3   8   7      126.17      110.78      6.56 o 
   4   8   7        3.69        1.20      3.14 o 
   5   8   7      152.87      160.30      8.66 o 
  -7   9   7        6.94        9.79      2.42 o 
  -6   9   7        5.37        2.71      2.31 o 
  -5   9   7      111.27       90.99      5.41 o 
  -4   9   7       34.86       31.75      2.63 o 
  -3   9   7       28.17       32.79      2.92 o 
  -2   9   7        5.43        7.69      1.76 o 
  -1   9   7      101.15      110.51      4.40 o 
   0   9   7       16.95       20.70      1.59 o 
   1   9   7       16.89       14.60      1.16 o 
   2   9   7        1.68        2.14      1.15 o 
   3   9   7       25.47       21.33      2.88 o 
   4   9   7        7.55        4.30      1.39 o 
   5   9   7      181.76      189.01     10.55 o 
  -7  10   7       65.49       77.95      4.95 o 
  -6  10   7       69.01       61.73      5.82 o 
  -5  10   7      214.75      188.43      5.26 o 
  -4  10   7      101.31       87.69      2.65 o 
  -3  10   7      110.04      107.92      6.16 o 
  -2  10   7       19.23       17.73      1.89 o 
  -1  10   7       69.63       57.40      3.85 o 
   0  10   7      226.18      231.63      4.21 o 
   1  10   7      660.69      628.71      8.72 o 
   2  10   7       22.52       20.92      2.13 o 
   3  10   7      343.20      294.17      9.65 o 
   4  10   7       14.33       11.37      2.26 o 
   5  10   7        8.87       10.10      3.48 o 
  -7  11   7        0.06        3.69      2.77 o 
  -6  11   7       98.39      103.98      6.85 o 
  -5  11   7      303.21      296.85      9.95 o 
  -4  11   7        1.25        3.09      1.33 o 
  -3  11   7      132.78      129.83      5.19 o 
  -2  11   7       13.68       12.70      1.53 o 
  -1  11   7        0.31        0.50      1.61 o 
   0  11   7      753.39      718.82     12.17 o 
   1  11   7      201.94      182.92      4.38 o 
   2  11   7      102.80       79.56      4.35 o 
   3  11   7        0.15        3.26      1.51 o 
   4  11   7        1.12        3.72      2.20 o 
  -7  12   7      309.14      313.03     13.93 o 
  -6  12   7      550.10      580.93     15.14 o 
  -5  12   7        1.82        3.24      2.05 o 
  -4  12   7        2.60        3.74      1.72 o 
  -3  12   7      134.35      132.88      3.62 o 
  -2  12   7       28.47       21.18      4.64 o 
  -1  12   7       46.20       44.83      2.26 o 
   0  12   7      594.81      632.86     14.05 o 
   1  12   7        1.25        3.04      0.99 o 
   2  12   7       68.56       68.76      3.88 o 
   3  12   7       17.92       11.71      2.57 o 
   4  12   7       33.28       45.16      6.30 o 
  -6  13   7       83.81       88.66      5.79 o 
  -5  13   7        7.79        2.95      2.41 o 
  -4  13   7        4.59        4.56      1.62 o 
  -3  13   7        7.33        5.16      2.17 o 
  -2  13   7       18.93       20.61      1.85 o 
  -1  13   7       33.23       33.49      2.44 o 
   0  13   7      591.66      591.44     12.04 o 
   1  13   7       49.52       46.55      2.91 o 
   2  13   7       91.27       99.36      7.10 o 
   3  13   7      133.42      133.54      7.35 o 
   4  13   7       59.29       59.95      8.23 o 
  -6  14   7        2.37        4.94      1.95 o 
  -5  14   7       43.19       57.12      4.80 o 
  -4  14   7       80.87       80.91      8.18 o 
  -3  14   7        3.77        6.31      1.39 o 
  -2  14   7      317.05      291.46      9.07 o 
  -1  14   7      533.52      550.16     12.31 o 
   0  14   7      315.37      328.78      9.86 o 
   1  14   7        0.00        2.12      1.83 o 
   2  14   7      389.20      434.44     14.35 o 
   3  14   7       56.27       43.32      5.71 o 
  -6  15   7        7.96        4.60      2.78 o 
  -5  15   7      215.44      217.16     16.16 o 
  -4  15   7       36.72       25.05      3.19 o 
  -3  15   7        0.27        4.62      3.25 o 
  -2  15   7       16.32        8.99      2.50 o 
  -1  15   7       26.10       31.98      2.52 o 
   0  15   7       85.44       81.79      7.22 o 
   1  15   7       48.23       45.10      4.80 o 
   2  15   7        0.17        4.37      1.87 o 
   3  15   7        6.31        7.95      2.63 o 
  -5  16   7        0.95        7.21      2.62 o 
  -4  16   7      118.79      122.29      7.16 o 
  -3  16   7        1.30        5.52      3.15 o 
  -2  16   7       17.85       14.78      1.97 o 
  -1  16   7      121.55      122.78      5.43 o 
   0  16   7       65.46       67.01      6.20 o 
   1  16   7        0.39        2.68      1.71 o 
   2  16   7       67.32       65.88      5.78 o 
   3  16   7       61.17       60.27      8.22 o 
  -4  17   7        2.18        4.28      3.26 o 
  -3  17   7      283.19      302.39     14.59 o 
  -2  17   7        1.50        4.32      2.19 o 
  -1  17   7        4.30        3.72      2.31 o 
   0  17   7       26.75       24.97      3.97 o 
   1  17   7       18.22       13.02      2.53 o 
   2  17   7        6.73        8.94      2.72 o 
  -4  18   7       10.83       10.50      3.52 o 
  -3  18   7       12.96       10.46      3.00 o 
  -2  18   7       27.71       31.58      5.71 o 
  -1  18   7        0.29        2.31      2.97 o 
   0  18   7        8.32        8.46      2.18 o 
   1  18   7      579.95      682.20     32.55 o 
  -3  19   7       44.21       35.46      5.18 o 
  -2  19   7      135.60      159.82      9.72 o 
  -1  19   7       47.16       32.56      4.94 o 
   0  19   7       24.41       15.00      4.26 o 
  -8   0   8        2.59       -0.90      4.68 o 
  -7   0   8        8.99       10.80      3.38 o 
  -6   0   8      458.06      464.81     19.07 o 
  -5   0   8        5.70        5.36      1.41 o 
  -4   0   8      475.40      492.07     11.88 o 
  -3   0   8        4.02        4.67      1.97 o 
  -2   0   8      298.20      294.88      6.18 o 
  -1   0   8      581.19      628.60     10.27 o 
   0   0   8      833.98      873.96     13.70 o 
   1   0   8       15.54        6.69      1.55 o 
   2   0   8     1118.26     1099.78     17.14 o 
   3   0   8        3.52        3.50      1.03 o 
   4   0   8       15.39        5.21      3.69 o 
   5   0   8      265.01      281.19     24.12 o 
  -8   1   8       11.69       11.74      2.76 o 
  -7   1   8      107.05       98.36      4.30 o 
  -6   1   8        6.05        8.77      3.24 o 
  -5   1   8       79.63       78.67      3.98 o 
  -4   1   8        4.95        7.73      1.22 o 
  -3   1   8     1340.62     1387.01     28.79 o 
  -2   1   8      234.70      232.21      3.51 o 
  -1   1   8        0.64        1.87      0.87 o 
   0   1   8       94.29       95.14      3.50 o 
   1   1   8      424.27      382.19      5.75 o 
   2   1   8        0.06        1.74      1.06 o 
   3   1   8      248.65      228.39      4.50 o 
   4   1   8        0.31        3.03      2.23 o 
   5   1   8        0.63        5.94      3.25 o 
  -8   2   8       29.46       31.96      3.88 o 
  -7   2   8       40.02       35.33      2.93 o 
  -6   2   8        8.03       11.30      2.35 o 
  -5   2   8      100.44       96.79      2.96 o 
  -4   2   8      155.83      152.74      3.39 o 
  -3   2   8      636.90      663.54     11.78 o 
  -2   2   8       19.75       23.62      1.89 o 
  -1   2   8       43.63       42.08      2.14 o 
   0   2   8      262.21      274.13      4.75 o 
   1   2   8       52.15       48.73      2.14 o 
   2   2   8      107.72      111.22      2.34 o 
   3   2   8       95.00       85.97      3.97 o 
   4   2   8        0.09        1.31      4.40 o 
   5   2   8      113.18      126.53      9.43 o 
  -8   3   8        0.78        4.44      2.26 o 
  -7   3   8       48.77       42.51      4.44 o 
  -6   3   8      308.68      261.16      8.09 o 
  -5   3   8       21.22       12.23      2.51 o 
  -4   3   8      672.28      662.81     10.59 o 
  -3   3   8     1194.68     1174.65     22.01 o 
  -2   3   8     1555.07     1581.07     19.57 o 
  -1   3   8        0.07        2.50      1.25 o 
   0   3   8      236.92      223.63      5.29 o 
   1   3   8      155.84      146.39      3.23 o 
   2   3   8        5.72        4.78      0.73 o 
   3   3   8      138.80      138.34      4.09 o 
   4   3   8        6.18        2.92      2.02 o 
   5   3   8        1.03        5.05      4.24 o 
  -8   4   8       21.95       25.42      5.04 o 
  -7   4   8        4.29        6.42      2.14 o 
  -6   4   8       22.35       15.85      2.60 o 
  -5   4   8      550.25      526.64     10.58 o 
  -4   4   8     1447.26     1489.88     23.76 o 
  -3   4   8      507.16      538.40     12.30 o 
  -2   4   8      227.64      214.59      5.06 o 
  -1   4   8       39.51       41.73      2.65 o 
   0   4   8       93.87      106.07      3.71 o 
   1   4   8       42.05       32.89      1.69 o 
   2   4   8       35.18       35.37      2.16 o 
   3   4   8       26.56       28.31      2.02 o 
   4   4   8       49.27       49.90      7.89 o 
   5   4   8       11.18        6.71      5.74 o 
  -8   5   8       11.77        6.20      2.32 o 
  -7   5   8        8.22       11.69      2.68 o 
  -6   5   8      108.78      114.53      4.91 o 
  -5   5   8       73.69       76.90      2.61 o 
  -4   5   8       63.61       70.20      4.38 o 
  -3   5   8      103.77      100.09      5.68 o 
  -2   5   8       70.12       64.37      3.76 o 
  -1   5   8       57.82       50.84      3.74 o 
   0   5   8       18.96       21.01      1.25 o 
   1   5   8        8.08        8.51      1.03 o 
   2   5   8        5.77        6.96      0.81 o 
   3   5   8        4.50        4.67      1.22 o 
   4   5   8      110.35      130.19     12.57 o 
   5   5   8       13.55        6.73      3.16 o 
  -7   6   8       72.66       62.62      4.98 o 
  -6   6   8      399.47      424.62     11.60 o 
  -5   6   8       70.68       89.12      5.31 o 
  -4   6   8       21.16       21.69      2.71 o 
  -3   6   8      125.46      111.12      5.86 o 
  -2   6   8      880.92      922.28     17.73 o 
  -1   6   8      315.41      327.18      6.81 o 
   0   6   8      129.75      137.18      5.06 o 
   1   6   8        5.36        4.82      1.21 o 
   2   6   8       59.94       43.69      2.38 o 
   3   6   8       13.67        9.55      2.06 o 
   4   6   8       11.48        9.81      3.08 o 
   5   6   8       24.77       27.58      9.37 o 
  -7   7   8       33.31       40.95      5.20 o 
  -6   7   8       95.12       97.38      7.23 o 
  -5   7   8       15.70       30.87      3.47 o 
  -4   7   8      966.23     1027.26     24.18 o 
  -3   7   8      846.63      840.24     19.52 o 
  -2   7   8       24.94       20.66      4.33 o 
  -1   7   8      364.46      364.25      8.44 o 
   0   7   8      240.58      238.44      5.05 o 
   1   7   8      136.25      119.37      3.48 o 
   2   7   8      109.69      107.93      5.14 o 
   3   7   8      383.54      394.68      9.47 o 
   4   7   8      102.52      116.40      7.44 o 
  -7   8   8      256.63      238.35     10.44 o 
  -6   8   8        2.87        3.12      1.78 o 
  -5   8   8      556.38      537.49     16.79 o 
  -4   8   8      293.64      252.22      8.73 o 
  -3   8   8        0.08        5.74      3.56 o 
  -2   8   8     1099.49     1089.08     26.23 o 
  -1   8   8     1003.53     1051.13     18.19 o 
   0   8   8        1.19        4.31      1.42 o 
   1   8   8       15.26       10.10      1.12 o 
   2   8   8       33.27       42.47      2.48 o 
   3   8   8        3.88        2.27      1.28 o 
   4   8   8        1.96        6.80      3.59 o 
  -7   9   8       20.86       14.20      6.53 o 
  -6   9   8       67.05       72.31      6.66 o 
  -5   9   8      378.67      413.28     11.07 o 
  -4   9   8        7.00       11.77      2.74 o 
  -3   9   8       26.13       21.25      2.88 o 
  -2   9   8       24.37       29.05      2.21 o 
  -1   9   8        3.96        8.72      2.09 o 
   0   9   8      145.19      142.03      4.47 o 
   1   9   8      287.70      259.39      5.77 o 
   2   9   8      262.73      248.25      7.73 o 
   3   9   8       47.37       47.87      5.46 o 
   4   9   8      177.92      199.06     10.21 o 
  -7  10   8      106.30      114.11      7.61 o 
  -6  10   8        0.01        1.21      1.80 o 
  -5  10   8        7.46        7.14      1.97 o 
  -4  10   8       92.07       93.37      7.70 o 
  -3  10   8      199.94      197.81      6.75 o 
  -2  10   8        6.51        4.89      1.08 o 
  -1  10   8        0.66        1.27      1.95 o 
   0  10   8        0.76        3.39      1.29 o 
   1  10   8      120.09      107.10      5.55 o 
   2  10   8       12.36        8.48      1.88 o 
   3  10   8       29.79       18.83      4.61 o 
   4  10   8        1.34        3.76      2.83 o 
  -6  11   8       69.85       56.19      7.73 o 
  -5  11   8      241.10      269.87     15.88 o 
  -4  11   8      102.00      108.55      8.89 o 
  -3  11   8      111.39      107.84     10.33 o 
  -2  11   8      114.43      122.97     15.08 o 
  -1  11   8      307.20      298.08      8.76 o 
   0  11   8      203.52      207.51      6.63 o 
   1  11   8      218.76      203.20      6.32 o 
   2  11   8      222.56      210.60      7.87 o 
   3  11   8      136.35      140.40      8.17 o 
  -6  12   8      150.58      164.56      9.38 o 
  -5  12   8      134.70      136.11      6.93 o 
  -4  12   8      622.23      636.39     19.44 o 
  -3  12   8       86.41       85.97      7.15 o 
  -2  12   8      603.85      641.90     26.31 o 
  -1  12   8      711.64      733.25     29.62 o 
   0  12   8        0.12        1.67      1.98 o 
   1  12   8      178.82      147.43      5.93 o 
   2  12   8        0.50        2.30      2.51 o 
   3  12   8       12.08        8.89      1.92 o 
  -6  13   8       10.27        6.63      2.23 o 
  -5  13   8       16.04       16.79      4.84 o 
  -4  13   8      262.25      292.09     16.14 o 
  -3  13   8       50.57       44.99      6.10 o 
  -2  13   8       18.98       22.61      5.15 o 
  -1  13   8       51.59       63.79      7.64 o 
   0  13   8       18.55       15.79      3.37 o 
   1  13   8       10.98        4.99      2.38 o 
   2  13   8       27.33       19.64      5.62 o 
   3  13   8       45.31       34.20      8.33 o 
  -5  14   8       21.95       16.82      8.64 o 
  -4  14   8       27.56       27.95      6.08 o 
  -3  14   8       13.38       11.96      3.20 o 
  -2  14   8      102.38       92.09      6.59 o 
  -1  14   8      135.12      133.34      6.93 o 
   0  14   8       28.14       28.26      3.56 o 
   1  14   8       58.66       57.97      7.08 o 
   2  14   8       24.68       20.94      6.29 o 
  -5  15   8        9.89       10.67      4.40 o 
  -4  15   8        2.75        4.98      3.21 o 
  -3  15   8        0.23        7.35      3.35 o 
  -2  15   8        0.16        1.58      2.12 o 
  -1  15   8        1.75        3.13      2.56 o 
   0  15   8       38.91       34.09      7.02 o 
   1  15   8       75.64       87.76      5.90 o 
   2  15   8       46.52       43.93      7.80 o 
  -4  16   8       10.19       19.29      4.37 o 
  -3  16   8       76.93       78.54      6.07 o 
  -2  16   8       22.63       22.89      5.22 o 
  -1  16   8        9.68       11.77      3.93 o 
   0  16   8       78.14       70.81      8.19 o 
   1  16   8      231.00      243.55     16.33 o 
  -3  17   8      149.13      151.79      9.22 o 
  -2  17   8        0.24        1.03      2.08 o 
  -1  17   8      118.43      139.95      8.52 o 
   0  17   8       94.49       74.49      9.72 o 
  -2  18   8        7.71        5.74      2.85 o 
  -1  18   8        2.20        3.12      3.58 o 
  -7   1   9        7.06        9.52      2.01 o 
  -6   1   9      116.00      132.91      4.97 o 
  -5   1   9        5.60        4.13      1.07 o 
  -4   1   9        0.17        2.60      0.65 o 
  -3   1   9      259.51      237.73      3.68 o 
  -2   1   9     4169.36     4287.99     68.69 o 
  -1   1   9      404.88      409.95      5.24 o 
   0   1   9      534.74      518.92      6.45 o 
   1   1   9     1101.97     1053.01     17.47 o 
   2   1   9        0.88        3.27      0.84 o 
   3   1   9      290.44      292.06      7.97 o 
   4   1   9       21.11       10.08      2.56 o 
  -7   2   9       42.25       41.77      4.70 o 
  -6   2   9       11.42        6.93      1.97 o 
  -5   2   9       91.93       97.77      5.19 o 
  -4   2   9      123.67      128.02      3.18 o 
  -3   2   9      377.98      402.38      7.72 o 
  -2   2   9      902.53      942.40     16.84 o 
  -1   2   9        8.30       10.46      1.41 o 
   0   2   9        0.57        1.75      1.11 o 
   1   2   9      164.62      166.96      3.61 o 
   2   2   9        8.60        4.44      1.21 o 
   3   2   9       60.03       59.03      6.17 o 
   4   2   9        5.58        5.24      2.77 o 
  -7   3   9       15.86       15.90      2.53 o 
  -6   3   9       67.33       67.67      6.02 o 
  -5   3   9        0.17        2.21      0.91 o 
  -4   3   9        0.18        2.20      3.31 o 
  -3   3   9       35.33       43.48      3.64 o 
  -2   3   9       11.13       15.46      1.80 o 
  -1   3   9        1.81        3.34      1.29 o 
   0   3   9     1036.48     1053.05     16.95 o 
   1   3   9       43.10       43.11      2.29 o 
   2   3   9        3.37        2.81      0.90 o 
   3   3   9        1.79        1.47      1.57 o 
   4   3   9       13.64       15.94      5.43 o 
  -7   4   9        7.63       12.49      2.08 o 
  -6   4   9        0.46        5.58      2.52 o 
  -5   4   9      147.84      172.01      6.21 o 
  -4   4   9        8.67        7.85      1.78 o 
  -3   4   9      870.88      955.22     22.29 o 
  -2   4   9      145.61      151.73      7.33 o 
  -1   4   9      271.94      265.91      5.38 o 
   0   4   9        0.98        2.83      0.79 o 
   1   4   9       12.47       16.35      2.15 o 
   2   4   9      361.67      333.41      7.89 o 
   3   4   9       33.14       16.16      3.51 o 
   4   4   9        9.91        5.44      3.34 o 
  -7   5   9       57.58       61.03      8.06 o 
  -6   5   9      111.64      106.27      6.48 o 
  -5   5   9        6.76       11.30      2.85 o 
  -4   5   9        5.95       11.30      2.30 o 
  -3   5   9      372.85      363.86      9.72 o 
  -2   5   9      352.29      332.25      8.93 o 
  -1   5   9       31.67       29.75      3.05 o 
   0   5   9      540.08      518.90     11.79 o 
   1   5   9      536.09      521.24      9.18 o 
   2   5   9       67.38       52.52      4.02 o 
   3   5   9        2.04        4.30      2.20 o 
   4   5   9       75.78       84.31      6.90 o 
  -7   6   9       38.61       39.65      5.53 o 
  -6   6   9       14.40       12.40      3.66 o 
  -5   6   9       11.07        7.56      2.12 o 
  -4   6   9       72.34       73.29      6.80 o 
  -3   6   9       96.47       88.19      6.12 o 
  -2   6   9       19.44       13.93      1.81 o 
  -1   6   9      792.87      788.78     16.81 o 
   0   6   9     1652.09     1619.81     43.89 o 
   1   6   9       43.19       33.36      2.60 o 
   2   6   9      334.84      300.62      8.84 o 
   3   6   9        4.70        1.17      4.59 o 
   4   6   9      201.59      204.37     13.38 o 
  -7   7   9        4.65        5.90      3.05 o 
  -6   7   9       79.18       74.06      6.78 o 
  -5   7   9       48.46       51.02      4.89 o 
  -4   7   9      100.70      106.62      7.21 o 
  -3   7   9        2.36        4.12      1.30 o 
  -2   7   9       15.19       11.30      2.64 o 
  -1   7   9        0.21        6.09      1.93 o 
   0   7   9        4.56        4.70      1.18 o 
   1   7   9       11.42        8.31      1.59 o 
   2   7   9       91.69       95.36      5.42 o 
   3   7   9        9.35        6.14      2.03 o 
  -6   8   9       57.61       44.87      5.62 o 
  -5   8   9        0.00        0.16      2.87 o 
  -4   8   9       78.68       82.39      8.25 o 
  -3   8   9        0.82        3.73      1.30 o 
  -2   8   9      157.92      147.50      7.96 o 
  -1   8   9      128.02      138.07      5.41 o 
   0   8   9      130.48      152.08      5.73 o 
   1   8   9      380.45      355.80     14.10 o 
   2   8   9       82.31       85.96      7.36 o 
   3   8   9       10.02        7.52      1.99 o 
  -6   9   9        3.79        9.06      2.68 o 
  -5   9   9       34.18       39.83      4.48 o 
  -4   9   9      587.61      664.61     19.97 o 
  -3   9   9      126.50      114.15      7.10 o 
  -2   9   9        0.07       -1.24      1.71 o 
  -1   9   9       66.79       66.25      4.41 o 
   0   9   9       46.99       42.07      3.98 o 
   1   9   9       12.50        7.98      3.07 o 
   2   9   9        8.80        4.85      2.21 o 
   3   9   9      172.21      185.69     12.72 o 
  -6  10   9        1.15        1.11      2.79 o 
  -5  10   9      197.02      213.86      8.92 o 
  -4  10   9      350.24      358.95     14.50 o 
  -3  10   9       67.07       62.93      7.87 o 
  -2  10   9        0.26        3.63      1.74 o 
  -1  10   9       33.46       27.48      4.12 o 
   0  10   9       23.29       29.49      4.16 o 
   1  10   9        3.09        8.45      3.39 o 
   2  10   9      282.66      302.64     17.93 o 
   3  10   9        0.48        9.79      6.90 o 
  -6  11   9       50.91       45.03      6.26 o 
  -5  11   9       87.68       78.36      6.27 o 
  -4  11   9      141.75      155.70      6.84 o 
  -3  11   9      270.79      293.55     13.21 o 
  -2  11   9      190.45      176.16      7.31 o 
  -1  11   9      355.32      333.14     11.29 o 
   0  11   9       68.51       58.29      5.52 o 
   1  11   9      156.11      153.44      6.29 o 
   2  11   9       83.29       90.25     20.48 o 
  -5  12   9        0.21       -0.32      3.49 o 
  -4  12   9       13.15       12.50      3.88 o 
  -3  12   9       26.43       23.39      4.17 o 
  -2  12   9        0.05        4.61      4.75 o 
  -1  12   9       93.44       90.65      5.59 o 
   0  12   9        1.38        2.29      2.53 o 
   1  12   9       14.10        8.97      2.88 o 
   2  12   9       11.89        4.30      3.83 o 
  -5  13   9      154.89      171.33     11.10 o 
  -4  13   9       15.45       21.86      3.95 o 
  -3  13   9       35.98       28.92      9.38 o 
  -2  13   9      128.30      120.25     11.81 o 
  -1  13   9       44.82       45.98      4.71 o 
   0  13   9        0.01       -2.37      2.37 o 
   1  13   9        2.95        3.72      1.68 o 
  -4  14   9       94.59       95.52      6.64 o 
  -3  14   9       87.17       83.47      6.33 o 
  -2  14   9      190.39      197.83     13.97 o 
  -1  14   9       10.61        7.73      3.29 o 
   0  14   9       35.61       26.82      7.28 o 
   1  14   9       32.55       18.35      4.05 o 
  -3  15   9      101.13      123.75     10.13 o 
  -2  15   9        8.57        7.13      3.25 o 
  -1  15   9       36.51       27.89      4.56 o 
   0  15   9       97.69       74.37      9.39 o 
  -2  16   9       59.68       65.66     12.43 o 
  -1  16   9       82.02       80.87      6.92 o 
  -6   0  10       13.58        9.67      3.14 o 
  -5   0  10       81.60       80.84      9.76 o 
  -4   0  10        2.84        3.67      1.04 o 
  -3   0  10      286.17      296.53     12.08 o 
  -2   0  10       58.57       61.50      4.64 o 
  -1   0  10       45.25       47.51      3.88 o 
   0   0  10      218.94      218.97      8.40 o 
   1   0  10        1.07        0.56      1.82 o 
   2   0  10        1.08        4.11      2.67 o 
   3   0  10       14.42        9.87      4.64 o 
  -6   1  10        0.02        3.35      3.24 o 
  -5   1  10        7.80        9.28      2.39 o 
  -4   1  10      220.14      226.92      6.42 o 
  -3   1  10        1.58        3.08      1.11 o 
  -2   1  10      729.82      760.07     20.68 o 
  -1   1  10       78.79       78.59      4.07 o 
   0   1  10      260.90      245.58      6.84 o 
   1   1  10       79.42       78.15      3.36 o 
   2   1  10      139.91      130.56      4.85 o 
   3   1  10        0.16       -2.04      2.25 o 
  -6   2  10       66.17       55.11      6.63 o 
  -5   2  10       58.05       44.93      5.25 o 
  -4   2  10      215.11      233.90      6.95 o 
  -3   2  10       18.29       23.92      4.10 o 
  -2   2  10       75.35       78.92      5.21 o 
  -1   2  10        1.07        3.13      0.99 o 
   0   2  10        9.30        5.83      1.16 o 
   1   2  10       25.10       16.44      3.02 o 
   2   2  10       17.50       22.62      4.59 o 
   3   2  10       24.20       24.57      4.49 o 
  -6   3  10       10.63       11.88      2.00 o 
  -5   3  10       41.19       46.92      5.43 o 
  -4   3  10       37.41       36.60      4.01 o 
  -3   3  10        2.66        7.47      2.09 o 
  -2   3  10        6.17        3.98      2.12 o 
  -1   3  10      155.75      160.60      6.72 o 
   0   3  10       80.01       74.21      5.86 o 
   1   3  10      327.52      292.10      7.94 o 
   2   3  10      230.25      205.26      6.02 o 
   3   3  10       53.13       49.05      7.72 o 
  -6   4  10       76.10       73.71      6.52 o 
  -5   4  10      144.43      153.49      6.49 o 
  -4   4  10      122.60      123.60     10.94 o 
  -3   4  10        1.59        3.70      1.18 o 
  -2   4  10      129.27      134.29      6.01 o 
  -1   4  10      154.37      142.39      6.11 o 
   0   4  10      192.99      194.55      5.47 o 
   1   4  10        9.26        5.03      2.20 o 
   2   4  10        0.09       -0.15      2.27 o 
  -6   5  10       43.66       50.78      6.57 o 
  -5   5  10        2.63        5.69      2.11 o 
  -4   5  10       82.45       82.06      5.65 o 
  -3   5  10      216.82      224.59      7.18 o 
  -2   5  10       26.92       33.38      5.69 o 
  -1   5  10       62.93       71.30      7.15 o 
   0   5  10        0.64        2.59      1.02 o 
   1   5  10        0.17        4.35      1.91 o 
   2   5  10       45.02       41.65      6.42 o 
  -6   6  10        0.56        3.96      2.84 o 
  -5   6  10        1.92        9.24      2.94 o 
  -4   6  10        4.32        6.32      2.52 o 
  -3   6  10       22.79       23.79      3.34 o 
  -2   6  10       40.21       36.56      4.09 o 
  -1   6  10       24.48       21.99      3.78 o 
   0   6  10        2.00        6.23      1.92 o 
   1   6  10        9.75        8.61      2.95 o 
   2   6  10       21.13       19.96      4.72 o 
  -6   7  10       47.73       50.09      6.88 o 
  -5   7  10       23.82       32.30      7.85 o 
  -4   7  10        5.72        6.48      2.84 o 
  -3   7  10        0.01        3.50      3.04 o 
  -2   7  10       48.37       51.93      5.55 o 
  -1   7  10       66.38       67.97      6.87 o 
   0   7  10       82.94       73.83      5.33 o 
   1   7  10        0.36        5.63     10.74 o 
   2   7  10        0.75       12.03      2.71 o 
  -5   8  10        2.19        5.39      3.08 o 
  -4   8  10      264.65      264.43      9.81 o 
  -3   8  10       10.08        9.84      2.69 o 
  -2   8  10      173.39      159.76      6.47 o 
  -1   8  10        6.75        6.26      2.59 o 
   0   8  10      112.19       97.37      6.68 o 
   1   8  10       22.04       15.27      3.62 o 
   2   8  10       55.59       62.69     13.91 o 
  -5   9  10        4.28        4.08      3.37 o 
  -4   9  10       51.13       55.09      5.32 o 
  -3   9  10        1.52        4.71      2.21 o 
  -2   9  10      107.89       86.40      5.46 o 
  -1   9  10       32.06       23.46      5.03 o 
   0   9  10       61.89       74.54      6.22 o 
   1   9  10       36.27       40.08      5.07 o 
   2   9  10       39.48       38.91      6.88 o 
  -5  10  10        0.00        6.48      2.61 o 
  -4  10  10        0.11        1.98      2.08 o 
  -3  10  10        4.55        8.51      3.38 o 
  -2  10  10       39.71       36.19      4.85 o 
  -1  10  10        7.87        8.62      3.24 o 
   0  10  10       27.47       25.16      3.34 o 
   1  10  10       44.42       42.82      7.61 o 
  -4  11  10       35.06       39.41     10.38 o 
  -3  11  10       52.42       50.21      6.69 o 
  -2  11  10       55.85       45.76      5.84 o 
  -1  11  10      272.10      293.62     14.35 o 
   0  11  10      138.16      127.89      7.32 o 
   1  11  10      128.43      123.34      9.37 o 
  -4  12  10        9.51       12.84      3.97 o 
  -3  12  10       44.15       42.13      6.17 o 
  -2  12  10       72.08       76.59      6.37 o 
  -1  12  10        0.05        1.28      2.78 o 
   0  12  10      174.59      142.37      8.50 o 
  -3  13  10       16.37       14.26      3.64 o 
  -2  13  10      134.08      120.07      7.63 o 
  -1  13  10      154.50      154.28     11.42 o 
  -5   1  11        0.31        3.23      7.66 o 
  -4   1  11      212.31      200.85     10.29 o 
  -3   1  11       96.10      100.62     10.25 o 
  -2   1  11        9.64       10.33      3.27 o 
  -1   1  11      208.12      207.23      9.77 o 
   0   1  11       42.98       37.01      4.26 o 
   1   1  11       75.68       76.57      7.20 o 
  -5   2  11      110.21      115.55      9.40 o 
  -4   2  11       28.96       21.94      6.93 o 
  -3   2  11      260.11      295.06     13.26 o 
  -2   2  11      293.21      298.65      9.67 o 
  -1   2  11       82.07       74.66      7.79 o 
   0   2  11       21.88       24.27      7.51 o 
   1   2  11      143.17      179.19     11.20 o 
  -5   3  11      221.15      228.54     15.53 o 
  -4   3  11      491.57      491.45     39.48 o 
  -3   3  11       42.70       41.01      5.71 o 
  -2   3  11      117.30      107.72     10.62 o 
  -1   3  11        2.71        3.38      1.80 o 
   0   3  11        0.00        0.97      1.61 o 
   1   3  11        2.84        5.73      2.39 o 
  -5   4  11       32.25       14.28      5.15 o 
  -4   4  11       67.88       79.25      7.22 o 
  -3   4  11      101.97      108.32      8.33 o 
  -2   4  11      155.12      176.13      9.10 o 
  -1   4  11       36.12       36.30      4.44 o 
   0   4  11      167.75      188.25     11.64 o 
   1   4  11       19.92       10.74      3.86 o 
  -5   5  11        2.52        3.88      2.29 o 
  -4   5  11        8.58       14.16      3.23 o 
  -3   5  11       59.01       64.48      5.59 o 
  -2   5  11      192.43      203.00     16.02 o 
  -1   5  11       10.36        4.62      2.91 o 
   0   5  11        0.02        2.92      2.41 o 
   1   5  11        0.17        3.66      1.63 o 
  -5   6  11       19.82       24.97      5.25 o 
  -4   6  11       76.24       67.28      7.91 o 
  -3   6  11       21.07       19.29      2.87 o 
  -2   6  11       39.04       34.57      4.47 o 
  -1   6  11        0.87        4.43      2.20 o 
   0   6  11      106.57       99.84      6.03 o 
   1   6  11        1.85       -0.06      2.98 o 
  -4   7  11      167.76      170.70      9.87 o 
  -3   7  11       66.64       79.27      6.85 o 
  -2   7  11        0.11        6.30      2.83 o 
  -1   7  11       12.23       14.01      3.01 o 
   0   7  11       19.85       12.47      4.56 o 
  -4   8  11        0.05        5.51      2.73 o 
  -3   8  11        3.11        3.22      2.59 o 
  -2   8  11       43.28       38.67      4.85 o 
  -1   8  11       16.14       13.90      3.96 o 
   0   8  11       91.28       92.59      6.16 o 
  -3   9  11        0.19        1.17      3.10 o 
  -2   9  11        1.85        3.91      2.23 o 
  -1   9  11       68.20       84.28      6.33 o 
  -2  10  11       65.56       55.84      7.38 o 
  -3   0  12      132.33      140.92     15.05 o 
  -2   0  12       28.50       21.37      9.89 o 
  -1   0  12      171.67      192.88     18.34 o 
  -3   1  12       24.68       27.49      5.55 o 
  -2   1  12        4.63        9.41      4.05 o 
  -3   2  12       12.37       15.03      5.67 o 
  -2   2  12        4.68        8.70      3.00 o 
  -2   3  12       14.56       11.76      6.14 o 
                                                 
